# Supplementary material for: The RNA M5C methyltransferase NSUN2 promotes progression of hepatocellular carcinoma by enhancing PKM2-mediated glycolysis
Source: Cell Death Dis. 2025 Feb 9;16(1):82. doi: 10.1038/s41419-025-07414-5 (PMC11808121; doi:10.1038/s41419-025-07414-5)
Supplement: Supplementary file 3 — Supplementary Tables 4–12 [file 41419_2025_7414_MOESM3_ESM.xlsx]

## Sheet: S4
Supplementary Table 4. The m5C peaks detected in human HCC tissues (all)
Column A ~ C: the coordinates of the methylated RNA sites in bed format, please ref http://genome.ucsc.edu/FAQ/FAQformat.html#format1. Column D ~E: the length and region of the methylated RNA sites Column F ~ G: the transcript id and gene symbol of methylated RNA. Column H ~ J: the enrichment results calculated by MACS. Column K ~ R: the annotation of the methylated gene. Legend: transcript_id: t…
methylation sites			methylated RNA				enrichment information			Annotations
PeakID	Position (hg19)	score	Peak_length	region	transcript_id	GeneName	-10*log10(pvalue)	fold_enrichment	FDR	GeneID	Synonyms	dbXrefs	description	Pathway	GO_CC	GO_MF	GO_BP
HCC3_MACS_peak_122056	chr15:72491579-72491892	26.6	313	3UTR	NM_002654	PKM2	26.6	6.2	100	5315	CTHBP|HEL-S-30|OIP3|PK3|PKM2|TCB|THBP1	MIM:179050|HGNC:HGNC:9021|Ensembl:ENSG00000067225|HPRD:01529|Vega:OTTHUMG00000172709	pyruvate kinase, muscle	hsa00010(Glycolysis / Gluconeogenesis)//hsa00230(Purine metabolism)//hsa00620(Pyruvate metabolism)//	GO:0005886(plasma membrane)//GO:0005929(cilium)//GO:1903561(extracellular vesicle)//GO:0005829(cytosol)//GO:0005739(mitochondrion)//GO:0031982(vesicle)//GO:0070062(extracellular exosome)//GO:0031012(extracellular matrix)//GO:0005634(nucleus)//GO:0043209(myelin sheath)//GO:0005737(cytoplasm)	GO:0043531(ADP binding)//GO:0005524(ATP binding)//GO:0004743(pyruvate kinase activity)//GO:0000287(magnesium ion binding)//GO:0023026(MHC class II protein complex binding)//GO:0030955(potassium ion binding)//GO:0016301(kinase activity)//GO:0044822(poly(A) RNA binding)//GO:0005515(protein binding)	GO:0012501(programmed cell death)//GO:0044281(small molecule metabolic process)//GO:0031100(organ regeneration)//GO:0006096(glycolytic process)//GO:0001666(response to hypoxia)//GO:0006754(ATP biosynthetic process)//GO:0001889(liver development)//GO:0009629(response to gravity)//GO:0006006(glucose metabolic process)//GO:0043403(skeletal muscle tissue regeneration)//GO:0005975(carbohydrate metabol…
HCC4_MACS_peak_88052	chr15:72491579-72491892	30.15	313	3UTR	NM_002654	PKM2	30.15	10.74	100	5315	CTHBP|HEL-S-30|OIP3|PK3|PKM2|TCB|THBP1	MIM:179050|HGNC:HGNC:9021|Ensembl:ENSG00000067225|HPRD:01529|Vega:OTTHUMG00000172709	pyruvate kinase, muscle	hsa00010(Glycolysis / Gluconeogenesis)//hsa00230(Purine metabolism)//hsa00620(Pyruvate metabolism)//	GO:0005886(plasma membrane)//GO:0005929(cilium)//GO:1903561(extracellular vesicle)//GO:0005829(cytosol)//GO:0005739(mitochondrion)//GO:0031982(vesicle)//GO:0070062(extracellular exosome)//GO:0031012(extracellular matrix)//GO:0005634(nucleus)//GO:0043209(myelin sheath)//GO:0005737(cytoplasm)	GO:0043531(ADP binding)//GO:0005524(ATP binding)//GO:0004743(pyruvate kinase activity)//GO:0000287(magnesium ion binding)//GO:0023026(MHC class II protein complex binding)//GO:0030955(potassium ion binding)//GO:0016301(kinase activity)//GO:0044822(poly(A) RNA binding)//GO:0005515(protein binding)	GO:0012501(programmed cell death)//GO:0044281(small molecule metabolic process)//GO:0031100(organ regeneration)//GO:0006096(glycolytic process)//GO:0001666(response to hypoxia)//GO:0006754(ATP biosynthetic process)//GO:0001889(liver development)//GO:0009629(response to gravity)//GO:0006006(glucose metabolic process)//GO:0043403(skeletal muscle tissue regeneration)//GO:0005975(carbohydrate metabol…
HCC5_MACS_peak_132541	chr15:72491579-72491892	63.52	313	3UTR	NM_002654	PKM2	63.52	14.73	100	5315	CTHBP|HEL-S-30|OIP3|PK3|PKM2|TCB|THBP1	MIM:179050|HGNC:HGNC:9021|Ensembl:ENSG00000067225|HPRD:01529|Vega:OTTHUMG00000172709	pyruvate kinase, muscle	hsa00010(Glycolysis / Gluconeogenesis)//hsa00230(Purine metabolism)//hsa00620(Pyruvate metabolism)//	GO:0005886(plasma membrane)//GO:0005929(cilium)//GO:1903561(extracellular vesicle)//GO:0005829(cytosol)//GO:0005739(mitochondrion)//GO:0031982(vesicle)//GO:0070062(extracellular exosome)//GO:0031012(extracellular matrix)//GO:0005634(nucleus)//GO:0043209(myelin sheath)//GO:0005737(cytoplasm)	GO:0043531(ADP binding)//GO:0005524(ATP binding)//GO:0004743(pyruvate kinase activity)//GO:0000287(magnesium ion binding)//GO:0023026(MHC class II protein complex binding)//GO:0030955(potassium ion binding)//GO:0016301(kinase activity)//GO:0044822(poly(A) RNA binding)//GO:0005515(protein binding)	GO:0012501(programmed cell death)//GO:0044281(small molecule metabolic process)//GO:0031100(organ regeneration)//GO:0006096(glycolytic process)//GO:0001666(response to hypoxia)//GO:0006754(ATP biosynthetic process)//GO:0001889(liver development)//GO:0009629(response to gravity)//GO:0006006(glucose metabolic process)//GO:0043403(skeletal muscle tissue regeneration)//GO:0005975(carbohydrate metabol…
HCC1_MACS_peak_10	chr1:69090-70008	38.13	918	stopC	NM_001005484	OR4F5	38.13	11.11	100	79501	-	HGNC:HGNC:14825|Ensembl:ENSG00000186092|HPRD:14974|Vega:OTTHUMG00000001094	olfactory receptor family 4 subfamily F member 5	hsa04740(Olfactory transduction)	GO:0005886(plasma membrane)//GO:0016021(integral component of membrane)	GO:0004930(G-protein coupled receptor activity)//GO:0004888(transmembrane signaling receptor activity)//GO:0004984(olfactory receptor activity)	GO:0050911(detection of chemical stimulus involved in sensory perception of smell)//GO:0007186(G-protein coupled receptor signaling pathway)//GO:0050907(detection of chemical stimulus involved in sensory perception)
HCC1_MACS_peak_100025	chr15:32460140-32461056	73.85	916	stopC	NM_000746	CHRNA7	73.85	15.2	100	1139	CHRNA7-2|NACHRA7	MIM:118511|HGNC:HGNC:1960|Ensembl:ENSG00000175344|HPRD:00339|Vega:OTTHUMG00000129285	cholinergic receptor nicotinic alpha 7 subunit	hsa04020(Calcium signaling pathway)//hsa04080(Neuroactive ligand-receptor interaction)//hsa04725(Cholinergic synapse)//hsa05033(Nicotine addiction)//hsa05204(Chemical carcinogenesis)	GO:0005892(acetylcholine-gated channel complex)//GO:0016021(integral component of membrane)//GO:0030054(cell junction)//GO:0005886(plasma membrane)//GO:0045211(postsynaptic membrane)	GO:0015464(acetylcholine receptor activity)//GO:0042803(protein homodimerization activity)//GO:0017081(chloride channel regulator activity)//GO:0015643(toxic substance binding)//GO:0042166(acetylcholine binding)//GO:0022848(acetylcholine-gated cation channel activity)//GO:0005230(extracellular ligand-gated ion channel activity)//GO:0004889(acetylcholine-activated cation-selective channel activity…	GO:0099565(chemical synaptic transmission, postsynaptic)//GO:0008284(positive regulation of cell proliferation)//GO:0007613(memory)//GO:0045766(positive regulation of angiogenesis)//GO:0000187(activation of MAPK activity)//GO:0006874(cellular calcium ion homeostasis)//GO:0007268(synaptic transmission)//GO:0035094(response to nicotine)//GO:0007271(synaptic transmission, cholinergic)//GO:0007165(si…
HCC1_MACS_peak_100086	chr15:32740280-32740587	51.29	307	stopC	uc021sii.2	GOLGA8O	51.29	11.4	100	728047	-	HGNC:HGNC:44406	golgin A8 family member O		GO:0005794(Golgi apparatus)	GO:0005515(protein binding)
HCC1_MACS_peak_100087	chr15:32740842-32741099	29	257	CDS	NM_001277308	GOLGA8O	29	7.89	100	728047	-	HGNC:HGNC:44406	golgin A8 family member O		GO:0005794(Golgi apparatus)	GO:0005515(protein binding)
HCC1_MACS_peak_100088	chr15:32743113-32743223	35.04	110	CDS	NM_001277308	GOLGA8O	35.04	7.6	100	728047	-	HGNC:HGNC:44406	golgin A8 family member O		GO:0005794(Golgi apparatus)	GO:0005515(protein binding)
HCC1_MACS_peak_100090	chr15:32746934-32747103	53.96	169	startC	ENST00000562377	GOLGA8O	53.96	12.57	100	728047	-	HGNC:HGNC:44406	golgin A8 family member O		GO:0005794(Golgi apparatus)	GO:0005515(protein binding)
HCC1_MACS_peak_100122	chr15:32887468-32887588	14.42	120	CDS	NM_001282494	GOLGA8N	14.42	6.14	100	643699	GOLGA8R	HGNC:HGNC:44405|Ensembl:ENSG00000232653	golgin A8 family member N		GO:0005794(Golgi apparatus)
HCC1_MACS_peak_100124	chr15:32892899-32893206	40.18	307	stopC	uc010ubv.2	LOC643699	40.18	12.27	100
HCC1_MACS_peak_100143	chr15:33026627-33026870	17.13	243	3UTR	NM_013372	GREM1	17.13	8.18	100	26585	C15DUPq|CKTSF1B1|CRAC1|CRCS4|DAND2|DRM|DUP15q|GREMLIN|HMPS|HMPS1|IHG-2|MPSH|PIG2	MIM:603054|HGNC:HGNC:2001|HPRD:07048	gremlin 1, DAN family BMP antagonist		GO:0005615(extracellular space)//GO:0009986(cell surface)	GO:0005125(cytokine activity)//GO:0016015(morphogen activity)//GO:0036122(BMP binding)//GO:0048018(receptor agonist activity)//GO:0043184(vascular endothelial growth factor receptor 2 binding)//GO:0005515(protein binding)//GO:0030297(transmembrane receptor protein tyrosine kinase activator activity)	GO:0030514(negative regulation of BMP signaling pathway)//GO:0072331(signal transduction by p53 class mediator)//GO:0060676(ureteric bud formation)//GO:0030326(embryonic limb morphogenesis)//GO:0090291(negative regulation of osteoclast proliferation)//GO:2000727(positive regulation of cardiac muscle cell differentiation)//GO:0090027(negative regulation of monocyte chemotaxis)//GO:0043066(negative…
HCC1_MACS_peak_100147	chr15:33059937-33060548	14.17	611	3UTR	NM_001103184	FMN1	14.17	5.26	100	342184	FMN|LD	MIM:136535|HGNC:HGNC:3768|Ensembl:ENSG00000248905|HPRD:07031|Vega:OTTHUMG00000172201	formin 1		GO:0005886(plasma membrane)//GO:0005884(actin filament)//GO:0005912(adherens junction)//GO:0015630(microtubule cytoskeleton)//GO:0005634(nucleus)//GO:0005737(cytoplasm)	GO:0017124(SH3 domain binding)//GO:0008017(microtubule binding)//GO:0003779(actin binding)	GO:0048705(skeletal system morphogenesis)//GO:0072092(ureteric bud invasion)//GO:0010467(gene expression)//GO:0035136(forelimb morphogenesis)//GO:0051127(positive regulation of actin nucleation)//GO:0035137(hindlimb morphogenesis)//GO:0048813(dendrite morphogenesis)//GO:0051894(positive regulation of focal adhesion assembly)//GO:0045010(actin nucleation)
HCC1_MACS_peak_100167	chr15:33194111-33194241	27.4	130	CDS	NM_001103184	FMN1	27.4	10.23	100	342184	FMN|LD	MIM:136535|HGNC:HGNC:3768|Ensembl:ENSG00000248905|HPRD:07031|Vega:OTTHUMG00000172201	formin 1		GO:0005886(plasma membrane)//GO:0005884(actin filament)//GO:0005912(adherens junction)//GO:0015630(microtubule cytoskeleton)//GO:0005634(nucleus)//GO:0005737(cytoplasm)	GO:0017124(SH3 domain binding)//GO:0008017(microtubule binding)//GO:0003779(actin binding)	GO:0048705(skeletal system morphogenesis)//GO:0072092(ureteric bud invasion)//GO:0010467(gene expression)//GO:0035136(forelimb morphogenesis)//GO:0051127(positive regulation of actin nucleation)//GO:0035137(hindlimb morphogenesis)//GO:0048813(dendrite morphogenesis)//GO:0051894(positive regulation of focal adhesion assembly)//GO:0045010(actin nucleation)
HCC1_MACS_peak_100246	chr15:33905383-33905576	26.6	193	CDS	NM_001243996	RYR3	26.6	10.23	100	6263	RYR-3	MIM:180903|HGNC:HGNC:10485|Ensembl:ENSG00000198838|HPRD:01620|Vega:OTTHUMG00000172253	ryanodine receptor 3	hsa04020(Calcium signaling pathway)//hsa04713(Circadian entrainment)//hsa04921(Oxytocin signaling pathway)//hsa04970(Salivary secretion)//hsa05010(Alzheimer's disease)	GO:0033017(sarcoplasmic reticulum membrane)//GO:0005622(intracellular)//GO:0016021(integral component of membrane)	GO:0015278(calcium-release channel activity)//GO:0005516(calmodulin binding)//GO:0005219(ryanodine-sensitive calcium-release channel activity)//GO:0005509(calcium ion binding)	GO:0051209(release of sequestered calcium ion into cytosol)//GO:0051289(protein homotetramerization)//GO:0061337(cardiac conduction)//GO:0070588(calcium ion transmembrane transport)//GO:1903779(regulation of cardiac conduction)//GO:0006816(calcium ion transport)//GO:0071286(cellular response to magnesium ion)//GO:0071318(cellular response to ATP)//GO:0055085(transmembrane transport)//GO:0035556(i…
HCC1_MACS_peak_100267	chr15:34123163-34123292	14.1	129	CDS	NM_001243996	RYR3	14.1	12.27	100	6263	RYR-3	MIM:180903|HGNC:HGNC:10485|Ensembl:ENSG00000198838|HPRD:01620|Vega:OTTHUMG00000172253	ryanodine receptor 3	hsa04020(Calcium signaling pathway)//hsa04713(Circadian entrainment)//hsa04921(Oxytocin signaling pathway)//hsa04970(Salivary secretion)//hsa05010(Alzheimer's disease)	GO:0033017(sarcoplasmic reticulum membrane)//GO:0005622(intracellular)//GO:0016021(integral component of membrane)	GO:0015278(calcium-release channel activity)//GO:0005516(calmodulin binding)//GO:0005219(ryanodine-sensitive calcium-release channel activity)//GO:0005509(calcium ion binding)	GO:0051209(release of sequestered calcium ion into cytosol)//GO:0051289(protein homotetramerization)//GO:0061337(cardiac conduction)//GO:0070588(calcium ion transmembrane transport)//GO:1903779(regulation of cardiac conduction)//GO:0006816(calcium ion transport)//GO:0071286(cellular response to magnesium ion)//GO:0071318(cellular response to ATP)//GO:0055085(transmembrane transport)//GO:0035556(i…
HCC1_MACS_peak_100310	chr15:34354843-34355461	35.27	618	startC	NM_012125	CHRM5	35.27	10.23	100	1133	HM5	MIM:118496|HGNC:HGNC:1954|HPRD:00331	cholinergic receptor, muscarinic 5	hsa04020(Calcium signaling pathway)//hsa04080(Neuroactive ligand-receptor interaction)//hsa04725(Cholinergic synapse)//hsa04810(Regulation of actin cytoskeleton)	GO:0045202(synapse)//GO:0005886(plasma membrane)//GO:0005887(integral component of plasma membrane)//GO:0030054(cell junction)//GO:0045211(postsynaptic membrane)	GO:0004435(phosphatidylinositol phospholipase C activity)//GO:0016907(G-protein coupled acetylcholine receptor activity)	GO:0007207(phospholipase C-activating G-protein coupled acetylcholine receptor signaling pathway)//GO:0019226(transmission of nerve impulse)//GO:0001696(gastric acid secretion)//GO:0008283(cell proliferation)//GO:0060304(regulation of phosphatidylinositol dephosphorylation)//GO:0007197(adenylate cyclase-inhibiting G-protein coupled acetylcholine receptor signaling pathway)//GO:0007271(synaptic tr…
HCC1_MACS_peak_100331	chr15:34544370-34544585	26.56	215	CDS	NM_005135	SLC12A6	26.56	7.89	100	9990	ACCPN|KCC3|KCC3A|KCC3B	MIM:604878|HGNC:HGNC:10914|Ensembl:ENSG00000140199|HPRD:09220|Vega:OTTHUMG00000129441	solute carrier family 12 member 6		GO:0016323(basolateral plasma membrane)//GO:0005886(plasma membrane)//GO:0005887(integral component of plasma membrane)//GO:0016021(integral component of membrane)	GO:0015079(potassium ion transmembrane transporter activity)//GO:0019901(protein kinase binding)//GO:0015379(potassium:chloride symporter activity)//GO:0035827(rubidium ion transmembrane transporter activity)//GO:0022820(potassium ion symporter activity)	GO:0071805(potassium ion transmembrane transport)//GO:0071477(cellular hypotonic salinity response)//GO:0010107(potassium ion import)//GO:0071476(cellular hypotonic response)//GO:1902476(chloride transmembrane transport)//GO:0007268(synaptic transmission)//GO:0035826(rubidium ion transport)//GO:0055085(transmembrane transport)//GO:0001525(angiogenesis)//GO:0006811(ion transport)
HCC1_MACS_peak_100332	chr15:34546548-34546790	23.15	242	CDS	NM_005135	SLC12A6	23.15	9.64	100	9990	ACCPN|KCC3|KCC3A|KCC3B	MIM:604878|HGNC:HGNC:10914|Ensembl:ENSG00000140199|HPRD:09220|Vega:OTTHUMG00000129441	solute carrier family 12 member 6		GO:0016323(basolateral plasma membrane)//GO:0005886(plasma membrane)//GO:0005887(integral component of plasma membrane)//GO:0016021(integral component of membrane)	GO:0015079(potassium ion transmembrane transporter activity)//GO:0019901(protein kinase binding)//GO:0015379(potassium:chloride symporter activity)//GO:0035827(rubidium ion transmembrane transporter activity)//GO:0022820(potassium ion symporter activity)	GO:0071805(potassium ion transmembrane transport)//GO:0071477(cellular hypotonic salinity response)//GO:0010107(potassium ion import)//GO:0071476(cellular hypotonic response)//GO:1902476(chloride transmembrane transport)//GO:0007268(synaptic transmission)//GO:0035826(rubidium ion transport)//GO:0055085(transmembrane transport)//GO:0001525(angiogenesis)//GO:0006811(ion transport)
HCC1_MACS_peak_100356	chr15:34690834-34690930	69.07	96	5UTR	ENST00000360553	GOLGA8A	69.07	16.07	100	23015	GM88	MIM:616180|HGNC:HGNC:31972|Ensembl:ENSG00000175265|HPRD:09974	golgin A8 family member A		GO:0032580(Golgi cisterna membrane)//GO:0005794(Golgi apparatus)//GO:0005737(cytoplasm)
HCC1_MACS_peak_100413	chr15:35178726-35178862	17.61	136	CDS	NM_014691	AQR	17.61	7.01	100	9716	IBP160|fSAP164	MIM:610548|HGNC:HGNC:29513|HPRD:12468	aquarius intron-binding spliceosomal factor	hsa03040(Spliceosome)	GO:0071013(catalytic step 2 spliceosome)//GO:0005654(nucleoplasm)//GO:0016020(membrane)	GO:0044822(poly(A) RNA binding)//GO:0005515(protein binding)	GO:0000398(mRNA splicing, via spliceosome)//GO:0006283(transcription-coupled nucleotide-excision repair)//GO:0006281(DNA repair)//GO:0006289(nucleotide-excision repair)
HCC1_MACS_peak_10076	chr1:84647882-84648011	32.26	129	CDS	NM_182948	PRKACB	32.26	6.67	100	5567	PKA C-beta|PKACB	MIM:176892|HGNC:HGNC:9381|Ensembl:ENSG00000142875|HPRD:01482|Vega:OTTHUMG00000009975	protein kinase cAMP-activated catalytic subunit beta	hsa04010(MAPK signaling pathway)//hsa04014(Ras signaling pathway)//hsa04020(Calcium signaling pathway)//hsa04024(cAMP signaling pathway)//hsa04062(Chemokine signaling pathway)//hsa04114(Oocyte meiosis)//	GO:0005886(plasma membrane)//GO:0070062(extracellular exosome)//GO:0048471(perinuclear region of cytoplasm)//GO:0005829(cytosol)//GO:0005952(cAMP-dependent protein kinase complex)//GO:0005813(centrosome)//GO:0005654(nucleoplasm)//GO:0097546(ciliary base)	GO:0004674(protein serine/threonine kinase activity)//GO:0031625(ubiquitin protein ligase binding)//GO:0005524(ATP binding)//GO:0000287(magnesium ion binding)//GO:0004672(protein kinase activity)//GO:0005515(protein binding)//GO:0004691(cAMP-dependent protein kinase activity)	GO:0051447(negative regulation of meiotic cell cycle)//GO:0034199(activation of protein kinase A activity)//GO:0070613(regulation of protein processing)//GO:0005975(carbohydrate metabolic process)//GO:0006112(energy reserve metabolic process)//GO:0001843(neural tube closure)//GO:0097338(response to clozapine)//GO:0006094(gluconeogenesis)//GO:0007268(synaptic transmission)//GO:0006006(glucose meta…
HCC1_MACS_peak_100857	chr15:38990477-38991072	17.77	595	stopC	NM_207444	C15orf53	17.77	6.72	100	400359	-	HGNC:HGNC:33796|Ensembl:ENSG00000175779|HPRD:13418|Vega:OTTHUMG00000129841	chromosome 15 open reading frame 53
HCC1_MACS_peak_100966	chr15:40093332-40094327	15.92	995	stopC	NM_007223	GPR176	15.92	9.06	100	11245	HB-954	MIM:612183|HGNC:HGNC:32370|Ensembl:ENSG00000166073|HPRD:13597|Vega:OTTHUMG00000129873	G protein-coupled receptor 176		GO:0016021(integral component of membrane)//GO:0005887(integral component of plasma membrane)//GO:0005886(plasma membrane)	GO:0004930(G-protein coupled receptor activity)	GO:0007268(synaptic transmission)//GO:0007186(G-protein coupled receptor signaling pathway)
HCC1_MACS_peak_100983	chr15:40231705-40231818	27.61	113	CDS	NM_001013703	EIF2AK4	27.61	8.7	100	440275	GCN2|PVOD2	MIM:609280|HGNC:HGNC:19687|Ensembl:ENSG00000128829|HPRD:18447|Vega:OTTHUMG00000172403	eukaryotic translation initiation factor 2 alpha kinase 4	hsa04141(Protein processing in endoplasmic reticulum)//hsa05160(Hepatitis C)//hsa05162(Measles)//hsa05164(Influenza A)//hsa05168(Herpes simplex infection)//hsa05169(Epstein-Barr virus infection)	GO:0005844(polysome)//GO:0022626(cytosolic ribosome)	GO:0004672(protein kinase activity)//GO:0005524(ATP binding)//GO:0004694(eukaryotic translation initiation factor 2alpha kinase activity)//GO:0004674(protein serine/threonine kinase activity)//GO:0000049(tRNA binding)	GO:0010998(regulation of translational initiation by eIF2 alpha phosphorylation)//GO:0034198(cellular response to amino acid starvation)//GO:0002821(positive regulation of adaptive immune response)//GO:0060259(regulation of feeding behavior)//GO:1990138(neuron projection extension)//GO:0034644(cellular response to UV)//GO:1990253(cellular response to leucine starvation)//GO:0002230(positive regul…
HCC1_MACS_peak_100988	chr15:40295393-40295515	18.12	122	CDS	NM_001013703	EIF2AK4	18.12	6.43	100	440275	GCN2|PVOD2	MIM:609280|HGNC:HGNC:19687|Ensembl:ENSG00000128829|HPRD:18447|Vega:OTTHUMG00000172403	eukaryotic translation initiation factor 2 alpha kinase 4	hsa04141(Protein processing in endoplasmic reticulum)//hsa05160(Hepatitis C)//hsa05162(Measles)//hsa05164(Influenza A)//hsa05168(Herpes simplex infection)//hsa05169(Epstein-Barr virus infection)	GO:0005844(polysome)//GO:0022626(cytosolic ribosome)	GO:0004672(protein kinase activity)//GO:0005524(ATP binding)//GO:0004694(eukaryotic translation initiation factor 2alpha kinase activity)//GO:0004674(protein serine/threonine kinase activity)//GO:0000049(tRNA binding)	GO:0010998(regulation of translational initiation by eIF2 alpha phosphorylation)//GO:0034198(cellular response to amino acid starvation)//GO:0002821(positive regulation of adaptive immune response)//GO:0060259(regulation of feeding behavior)//GO:1990138(neuron projection extension)//GO:0034644(cellular response to UV)//GO:1990253(cellular response to leucine starvation)//GO:0002230(positive regul…
HCC1_MACS_peak_101000	chr15:40398505-40398623	14.41	118	5UTR	ENST00000561282	BMF	14.41	5.83	100	90427	-	MIM:606266|HGNC:HGNC:24132|Ensembl:ENSG00000104081|HPRD:05881|Vega:OTTHUMG00000129875	Bcl2 modifying factor	hsa05206(MicroRNAs in cancer)	GO:0005886(plasma membrane)//GO:0001669(acrosomal vesicle)//GO:0016459(myosin complex)//GO:0005741(mitochondrial outer membrane)//GO:0005829(cytosol)	GO:0005515(protein binding)	GO:2001234(negative regulation of apoptotic signaling pathway)//GO:1900740(positive regulation of protein insertion into mitochondrial membrane involved in apoptotic signaling pathway)//GO:0032464(positive regulation of protein homooligomerization)//GO:0012501(programmed cell death)//GO:0097193(intrinsic apoptotic signaling pathway)//GO:0043276(anoikis)//GO:2001244(positive regulation of intrinsi…
HCC1_MACS_peak_101024	chr15:40556981-40557190	16.11	209	startC	NM_020168	PAK6	16.11	7.01	100	56924	PAK5	MIM:608110|HGNC:HGNC:16061|Ensembl:ENSG00000137843|HPRD:06426|Vega:OTTHUMG00000129921	p21 protein (Cdc42/Rac)-activated kinase 6	hsa04012(ErbB signaling pathway)//hsa04014(Ras signaling pathway)//hsa04360(Axon guidance)//hsa04510(Focal adhesion)//hsa04660(T cell receptor signaling pathway)//hsa04810(Regulation of actin cytoskeleton)//hsa05211(Renal cell carcinoma)	GO:0005634(nucleus)//GO:0005737(cytoplasm)	GO:0005524(ATP binding)//GO:0005515(protein binding)//GO:0004674(protein serine/threonine kinase activity)//GO:0048365(Rac GTPase binding)	GO:0007266(Rho protein signal transduction)//GO:0032147(activation of protein kinase activity)//GO:0023014(signal transduction by protein phosphorylation)//GO:0007346(regulation of mitotic cell cycle)//GO:0016477(cell migration)//GO:0042981(regulation of apoptotic process)//GO:0007094(mitotic spindle assembly checkpoint)//GO:0043408(regulation of MAPK cascade)//GO:0007010(cytoskeleton organizatio…
HCC1_MACS_peak_101035	chr15:40584539-40584644	18.21	105	CDS	NM_004573	PLCB2	18.21	6.72	100	5330	PLC-beta-2	MIM:604114|HGNC:HGNC:9055|Ensembl:ENSG00000137841|HPRD:04985|Vega:OTTHUMG00000172412	phospholipase C beta 2	hsa00562(Inositol phosphate metabolism)//	GO:0005622(intracellular)//GO:0005829(cytosol)	GO:0004871(signal transducer activity)//GO:0004435(phosphatidylinositol phospholipase C activity)//GO:0005509(calcium ion binding)//GO:0004629(phospholipase C activity)	GO:0006644(phospholipid metabolic process)//GO:0008152(metabolic process)//GO:0044281(small molecule metabolic process)//GO:0016042(lipid catabolic process)//GO:0007268(synaptic transmission)//GO:0043647(inositol phosphate metabolic process)//GO:0050913(sensory perception of bitter taste)//GO:0035556(intracellular signal transduction)//GO:0007202(activation of phospholipase C activity)
HCC1_MACS_peak_101037	chr15:40592999-40593408	15.7	409	3UTR	NM_001284299	PLCB2	15.7	7.01	100	5330	PLC-beta-2	MIM:604114|HGNC:HGNC:9055|Ensembl:ENSG00000137841|HPRD:04985|Vega:OTTHUMG00000172412	phospholipase C beta 2	hsa00562(Inositol phosphate metabolism)//	GO:0005622(intracellular)//GO:0005829(cytosol)	GO:0004871(signal transducer activity)//GO:0004435(phosphatidylinositol phospholipase C activity)//GO:0005509(calcium ion binding)//GO:0004629(phospholipase C activity)	GO:0006644(phospholipid metabolic process)//GO:0008152(metabolic process)//GO:0044281(small molecule metabolic process)//GO:0016042(lipid catabolic process)//GO:0007268(synaptic transmission)//GO:0043647(inositol phosphate metabolic process)//GO:0050913(sensory perception of bitter taste)//GO:0035556(intracellular signal transduction)//GO:0007202(activation of phospholipase C activity)
HCC1_MACS_peak_101044	chr15:40661242-40662676	41.55	1434	stopC	NM_033510	DISP2	41.55	15.2	100	85455	DISPB|HsT16908	MIM:607503|HGNC:HGNC:19712|HPRD:06327	dispatched RND transporter family member 2		GO:0005886(plasma membrane)//GO:0005575(cellular_component)//GO:0016021(integral component of membrane)	GO:0003674(molecular_function)	GO:0007224(smoothened signaling pathway)
HCC1_MACS_peak_101050	chr15:40697685-40698172	31.03	487	startC	NM_001159508	IVD	31.03	7.5	100	3712	ACAD2	MIM:607036|HGNC:HGNC:6186|Ensembl:ENSG00000128928|HPRD:09516|Vega:OTTHUMG00000129984	isovaleryl-CoA dehydrogenase	hsa00280(Valine, leucine and isoleucine degradation)//	GO:0005654(nucleoplasm)//GO:0031966(mitochondrial membrane)//GO:0005759(mitochondrial matrix)//GO:0005739(mitochondrion)	GO:0052890(oxidoreductase activity, acting on the CH-CH group of donors, with a flavin as acceptor)//GO:0003995(acyl-CoA dehydrogenase activity)//GO:0009055(electron carrier activity)//GO:0008470(isovaleryl-CoA dehydrogenase activity)//GO:0000062(fatty-acyl-CoA binding)//GO:0050660(flavin adenine dinucleotide binding)	GO:0055114(oxidation-reduction process)//GO:0044281(small molecule metabolic process)//GO:0009083(branched-chain amino acid catabolic process)//GO:0006552(leucine catabolic process)//GO:0055088(lipid homeostasis)//GO:0034641(cellular nitrogen compound metabolic process)//GO:0033539(fatty acid beta-oxidation using acyl-CoA dehydrogenase)
HCC1_MACS_peak_101075	chr15:40898590-40898650	22.65	60	CDS	NM_144508	CASC5	22.65	8.77	100	57082	AF15Q14|CT29|D40|KNL1|PPP1R55|Spc7|hKNL-1|hSpc105	MIM:609173|HGNC:HGNC:24054|Ensembl:ENSG00000137812|HPRD:10634|Vega:OTTHUMG00000166532	cancer susceptibility candidate 5		GO:0070062(extracellular exosome)//GO:0001669(acrosomal vesicle)//GO:0005829(cytosol)//GO:0000777(condensed chromosome kinetochore)//GO:0005654(nucleoplasm)//GO:0005634(nucleus)//GO:0005737(cytoplasm)	GO:0005515(protein binding)	GO:0007067(mitotic nuclear division)//GO:0034080(CENP-A containing nucleosome assembly)//GO:0008608(attachment of spindle microtubules to kinetochore)//GO:0071173(spindle assembly checkpoint)//GO:0051301(cell division)//GO:0010923(negative regulation of phosphatase activity)//GO:0000278(mitotic cell cycle)//GO:0007264(small GTPase mediated signal transduction)//GO:0006334(nucleosome assembly)//GO…
HCC1_MACS_peak_101093	chr15:40987326-40987623	18.89	297	5UTR	NM_002875	RAD51	18.89	9.06	100	5888	BRCC5|FANCR|HRAD51|HsRad51|HsT16930|MRMV2|RAD51A|RECA	MIM:179617|HGNC:HGNC:9817|Ensembl:ENSG00000051180|HPRD:01557|Vega:OTTHUMG00000130067	RAD51 recombinase	hsa03440(Homologous recombination)//hsa03460(Fanconi anemia pathway)//hsa05200(Pathways in cancer)//hsa05212(Pancreatic cancer)	GO:0000794(condensed nuclear chromosome)//GO:0000800(lateral element)//GO:0048471(perinuclear region of cytoplasm)//GO:0035861(site of double-strand break)//GO:0005815(microtubule organizing center)//GO:0005759(mitochondrial matrix)//GO:0000228(nuclear chromosome)//GO:0005654(nucleoplasm)//GO:0000784(nuclear chromosome, telomeric region)//GO:0005739(mitochondrion)//GO:0000793(condensed chromosome…	GO:0000150(recombinase activity)//GO:0043142(single-stranded DNA-dependent ATPase activity)//GO:0005524(ATP binding)//GO:0003682(chromatin binding)//GO:0042802(identical protein binding)//GO:0008094(DNA-dependent ATPase activity)//GO:0000166(nucleotide binding)//GO:0070182(DNA polymerase binding)//GO:0004520(endodeoxyribonuclease activity)//GO:0003697(single-stranded DNA binding)//GO:0000400(four…	GO:0010833(telomere maintenance via telomere lengthening)//GO:0051260(protein homooligomerization)//GO:0001932(regulation of protein phosphorylation)//GO:1990426(homologous recombination-dependent replication fork processing)//GO:0010569(regulation of double-strand break repair via homologous recombination)//GO:0045003(double-strand break repair via synthesis-dependent strand annealing)//GO:00727…
HCC1_MACS_peak_101099	chr15:41046794-41047564	33.06	770	startC	ENST00000260385	RMDN3	33.06	9.35	100	55177	FAM82A2|FAM82C|RMD-3|RMD3|ptpip51	MIM:611873|HGNC:HGNC:25550|Ensembl:ENSG00000137824|HPRD:07687|Vega:OTTHUMG00000130066	regulator of microtubule dynamics 3		GO:0016021(integral component of membrane)//GO:0005874(microtubule)//GO:0005739(mitochondrion)//GO:0005741(mitochondrial outer membrane)//GO:0005634(nucleus)//GO:0000922(spindle pole)	GO:0005515(protein binding)	GO:0006915(apoptotic process)//GO:0006874(cellular calcium ion homeostasis)//GO:0030154(cell differentiation)
HCC1_MACS_peak_101103	chr15:41056623-41056806	15.03	183	5UTR	ENST00000559932	GCHFR	15.03	9.35	100	2644	GFRP|HsT16933|P35	MIM:602437|HGNC:HGNC:4194|Ensembl:ENSG00000137880|HPRD:03895|Vega:OTTHUMG00000130069	GTP cyclohydrolase I feedback regulator		GO:0031965(nuclear membrane)//GO:0030425(dendrite)//GO:0043234(protein complex)//GO:0005829(cytosol)//GO:0042470(melanosome)//GO:0005634(nucleus)//GO:0005737(cytoplasm)	GO:0030742(GTP-dependent protein binding)//GO:0004857(enzyme inhibitor activity)//GO:0044549(GTP cyclohydrolase binding)//GO:0005515(protein binding)//GO:0016787(hydrolase activity)//GO:0016597(amino acid binding)	GO:0008152(metabolic process)//GO:0044281(small molecule metabolic process)//GO:0046209(nitric oxide metabolic process)//GO:0009890(negative regulation of biosynthetic process)//GO:0051291(protein heterooligomerization)//GO:0042133(neurotransmitter metabolic process)//GO:0043105(negative regulation of GTP cyclohydrolase I activity)//GO:0006809(nitric oxide biosynthetic process)//GO:0050999(regula…
HCC1_MACS_peak_10114	chr1:84988072-84988101	43.03	29	CDS	NM_001310156	SPATA1	43.03	13.15	100	100505741	SP-2|SPAP1	HGNC:HGNC:14682	spermatogenesis associated 1
HCC1_MACS_peak_101166	chr15:41501698-41501710	21.59	12	CDS	NM_152596	EXD1	21.59	10.52	100	161829	EXDL1	HGNC:HGNC:28507|Ensembl:ENSG00000178997|HPRD:14571|Vega:OTTHUMG00000130232	exonuclease 3'-5' domain containing 1		GO:0043186(P granule)//GO:1990923(PET complex)	GO:0003723(RNA binding)//GO:0008408(3'-5' exonuclease activity)//GO:0005515(protein binding)//GO:0042803(protein homodimerization activity)	GO:0031047(gene silencing by RNA)//GO:0034587(piRNA metabolic process)//GO:0090305(nucleic acid phosphodiester bond hydrolysis)
HCC1_MACS_peak_101186	chr15:41793832-41794049	15.59	217	CDS	NM_002220	ITPKA	15.59	8.48	100	3706	IP3-3KA|IP3KA	MIM:147521|HGNC:HGNC:6178|Ensembl:ENSG00000137825|HPRD:00941|Vega:OTTHUMG00000130343	inositol-trisphosphate 3-kinase A	hsa00562(Inositol phosphate metabolism)//	GO:0043197(dendritic spine)//GO:0005829(cytosol)	GO:0005524(ATP binding)//GO:0005516(calmodulin binding)//GO:0048365(Rac GTPase binding)//GO:0004683(calmodulin-dependent protein kinase activity)//GO:0008440(inositol-1,4,5-trisphosphate 3-kinase activity)	GO:0097062(dendritic spine maintenance)//GO:0044281(small molecule metabolic process)//GO:0016310(phosphorylation)//GO:0061003(positive regulation of dendritic spine morphogenesis)//GO:0006468(protein phosphorylation)//GO:0006020(inositol metabolic process)//GO:0043647(inositol phosphate metabolic process)//GO:0048167(regulation of synaptic plasticity)//GO:0030036(actin cytoskeleton organization)…
HCC1_MACS_peak_101187	chr15:41795839-41796442	13.11	603	stopC	NM_002344	LTK	13.11	6.43	100	4058	TYK1	MIM:151520|HGNC:HGNC:6721|Ensembl:ENSG00000062524|HPRD:01052|Vega:OTTHUMG00000130339	leukocyte receptor tyrosine kinase		GO:0005622(intracellular)//GO:0016021(integral component of membrane)//GO:0005887(integral component of plasma membrane)//GO:0005886(plasma membrane)//GO:0016020(membrane)	GO:0005524(ATP binding)//GO:0004672(protein kinase activity)//GO:0004713(protein tyrosine kinase activity)//GO:0004714(transmembrane receptor protein tyrosine kinase activity)	GO:0010666(positive regulation of cardiac muscle cell apoptotic process)//GO:0010976(positive regulation of neuron projection development)//GO:0007169(transmembrane receptor protein tyrosine kinase signaling pathway)//GO:0018108(peptidyl-tyrosine phosphorylation)//GO:0014065(phosphatidylinositol 3-kinase signaling)//GO:0006468(protein phosphorylation)//GO:0008283(cell proliferation)//GO:0043066(n…
HCC1_MACS_peak_101202	chr15:41865505-41865665	13.76	160	CDS	NM_006293	TYRO3	13.76	6.67	100	7301	BYK|Dtk|Etk-2|RSE|Rek|Sky|Tif	MIM:600341|HGNC:HGNC:12446|HPRD:02641	TYRO3 protein tyrosine kinase		GO:0016021(integral component of membrane)//GO:0005634(nucleus)//GO:0005789(endoplasmic reticulum membrane)//GO:0005887(integral component of plasma membrane)//GO:0005635(nuclear envelope)	GO:0004713(protein tyrosine kinase activity)//GO:0005524(ATP binding)//GO:0046982(protein heterodimerization activity)//GO:0004716(receptor signaling protein tyrosine kinase activity)//GO:0004714(transmembrane receptor protein tyrosine kinase activity)//GO:0043548(phosphatidylinositol 3-kinase binding)//GO:0001618(virus receptor activity)//GO:0005515(protein binding)	GO:0030168(platelet activation)//GO:0007283(spermatogenesis)//GO:0060068(vagina development)//GO:0051250(negative regulation of lymphocyte activation)//GO:0050728(negative regulation of inflammatory response)//GO:0014065(phosphatidylinositol 3-kinase signaling)//GO:0045824(negative regulation of innate immune response)//GO:0070050(neuron cellular homeostasis)//GO:0001779(natural killer cell diffe…
HCC1_MACS_peak_101229	chr15:42117406-42120053	39.23	2647	stopC	NM_014994	MAPKBP1	39.23	8.18	100	23005	JNKBP-1|JNKBP1	MIM:616786|HGNC:HGNC:29536|Ensembl:ENSG00000137802|HPRD:17465|Vega:OTTHUMG00000160227	mitogen-activated protein kinase binding protein 1		GO:0005622(intracellular)	GO:0005515(protein binding)	GO:0007256(activation of JNKK activity)
HCC1_MACS_peak_101238	chr15:42145779-42145985	14.64	206	CDS	NM_016642	SPTBN5	14.64	7.89	100	51332	BSPECV|HUBSPECV|HUSPECV	MIM:605916|HGNC:HGNC:15680|Ensembl:ENSG00000137877|HPRD:10438|Vega:OTTHUMG00000172720	spectrin beta, non-erythrocytic 5		GO:0008091(spectrin)//GO:0070062(extracellular exosome)//GO:0016020(membrane)//GO:0005829(cytosol)//GO:0097381(photoreceptor disc membrane)//GO:0032391(photoreceptor connecting cilium)//GO:0005737(cytoplasm)	GO:0030507(spectrin binding)//GO:0034452(dynactin binding)//GO:0019894(kinesin binding)//GO:0032029(myosin tail binding)//GO:0043621(protein self-association)//GO:0045505(dynein intermediate chain binding)//GO:0003779(actin binding)	GO:0061024(membrane organization)//GO:0044267(cellular protein metabolic process)//GO:0051260(protein homooligomerization)//GO:0048011(neurotrophin TRK receptor signaling pathway)//GO:0043687(post-translational protein modification)//GO:0000186(activation of MAPKK activity)//GO:0007030(Golgi organization)//GO:0048010(vascular endothelial growth factor receptor signaling pathway)//GO:0006888(ER to…
HCC1_MACS_peak_101239	chr15:42147421-42147626	16.04	205	CDS	NM_016642	SPTBN5	16.04	6.72	100	51332	BSPECV|HUBSPECV|HUSPECV	MIM:605916|HGNC:HGNC:15680|Ensembl:ENSG00000137877|HPRD:10438|Vega:OTTHUMG00000172720	spectrin beta, non-erythrocytic 5		GO:0008091(spectrin)//GO:0070062(extracellular exosome)//GO:0016020(membrane)//GO:0005829(cytosol)//GO:0097381(photoreceptor disc membrane)//GO:0032391(photoreceptor connecting cilium)//GO:0005737(cytoplasm)	GO:0030507(spectrin binding)//GO:0034452(dynactin binding)//GO:0019894(kinesin binding)//GO:0032029(myosin tail binding)//GO:0043621(protein self-association)//GO:0045505(dynein intermediate chain binding)//GO:0003779(actin binding)	GO:0061024(membrane organization)//GO:0044267(cellular protein metabolic process)//GO:0051260(protein homooligomerization)//GO:0048011(neurotrophin TRK receptor signaling pathway)//GO:0043687(post-translational protein modification)//GO:0000186(activation of MAPKK activity)//GO:0007030(Golgi organization)//GO:0048010(vascular endothelial growth factor receptor signaling pathway)//GO:0006888(ER to…
HCC1_MACS_peak_101243	chr15:42153932-42154121	19.83	189	CDS	NM_016642	SPTBN5	19.83	9.64	100	51332	BSPECV|HUBSPECV|HUSPECV	MIM:605916|HGNC:HGNC:15680|Ensembl:ENSG00000137877|HPRD:10438|Vega:OTTHUMG00000172720	spectrin beta, non-erythrocytic 5		GO:0008091(spectrin)//GO:0070062(extracellular exosome)//GO:0016020(membrane)//GO:0005829(cytosol)//GO:0097381(photoreceptor disc membrane)//GO:0032391(photoreceptor connecting cilium)//GO:0005737(cytoplasm)	GO:0030507(spectrin binding)//GO:0034452(dynactin binding)//GO:0019894(kinesin binding)//GO:0032029(myosin tail binding)//GO:0043621(protein self-association)//GO:0045505(dynein intermediate chain binding)//GO:0003779(actin binding)	GO:0061024(membrane organization)//GO:0044267(cellular protein metabolic process)//GO:0051260(protein homooligomerization)//GO:0048011(neurotrophin TRK receptor signaling pathway)//GO:0043687(post-translational protein modification)//GO:0000186(activation of MAPKK activity)//GO:0007030(Golgi organization)//GO:0048010(vascular endothelial growth factor receptor signaling pathway)//GO:0006888(ER to…
HCC1_MACS_peak_101244	chr15:42154987-42155101	61.18	114	CDS	NM_016642	SPTBN5	61.18	14.61	100	51332	BSPECV|HUBSPECV|HUSPECV	MIM:605916|HGNC:HGNC:15680|Ensembl:ENSG00000137877|HPRD:10438|Vega:OTTHUMG00000172720	spectrin beta, non-erythrocytic 5		GO:0008091(spectrin)//GO:0070062(extracellular exosome)//GO:0016020(membrane)//GO:0005829(cytosol)//GO:0097381(photoreceptor disc membrane)//GO:0032391(photoreceptor connecting cilium)//GO:0005737(cytoplasm)	GO:0030507(spectrin binding)//GO:0034452(dynactin binding)//GO:0019894(kinesin binding)//GO:0032029(myosin tail binding)//GO:0043621(protein self-association)//GO:0045505(dynein intermediate chain binding)//GO:0003779(actin binding)	GO:0061024(membrane organization)//GO:0044267(cellular protein metabolic process)//GO:0051260(protein homooligomerization)//GO:0048011(neurotrophin TRK receptor signaling pathway)//GO:0043687(post-translational protein modification)//GO:0000186(activation of MAPKK activity)//GO:0007030(Golgi organization)//GO:0048010(vascular endothelial growth factor receptor signaling pathway)//GO:0006888(ER to…
HCC1_MACS_peak_101246	chr15:42160595-42160799	30.45	204	CDS	NM_016642	SPTBN5	30.45	8.18	100	51332	BSPECV|HUBSPECV|HUSPECV	MIM:605916|HGNC:HGNC:15680|Ensembl:ENSG00000137877|HPRD:10438|Vega:OTTHUMG00000172720	spectrin beta, non-erythrocytic 5		GO:0008091(spectrin)//GO:0070062(extracellular exosome)//GO:0016020(membrane)//GO:0005829(cytosol)//GO:0097381(photoreceptor disc membrane)//GO:0032391(photoreceptor connecting cilium)//GO:0005737(cytoplasm)	GO:0030507(spectrin binding)//GO:0034452(dynactin binding)//GO:0019894(kinesin binding)//GO:0032029(myosin tail binding)//GO:0043621(protein self-association)//GO:0045505(dynein intermediate chain binding)//GO:0003779(actin binding)	GO:0061024(membrane organization)//GO:0044267(cellular protein metabolic process)//GO:0051260(protein homooligomerization)//GO:0048011(neurotrophin TRK receptor signaling pathway)//GO:0043687(post-translational protein modification)//GO:0000186(activation of MAPKK activity)//GO:0007030(Golgi organization)//GO:0048010(vascular endothelial growth factor receptor signaling pathway)//GO:0006888(ER to…
HCC1_MACS_peak_101247	chr15:42162038-42162218	26.72	180	CDS	NM_016642	SPTBN5	26.72	11.69	100	51332	BSPECV|HUBSPECV|HUSPECV	MIM:605916|HGNC:HGNC:15680|Ensembl:ENSG00000137877|HPRD:10438|Vega:OTTHUMG00000172720	spectrin beta, non-erythrocytic 5		GO:0008091(spectrin)//GO:0070062(extracellular exosome)//GO:0016020(membrane)//GO:0005829(cytosol)//GO:0097381(photoreceptor disc membrane)//GO:0032391(photoreceptor connecting cilium)//GO:0005737(cytoplasm)	GO:0030507(spectrin binding)//GO:0034452(dynactin binding)//GO:0019894(kinesin binding)//GO:0032029(myosin tail binding)//GO:0043621(protein self-association)//GO:0045505(dynein intermediate chain binding)//GO:0003779(actin binding)	GO:0061024(membrane organization)//GO:0044267(cellular protein metabolic process)//GO:0051260(protein homooligomerization)//GO:0048011(neurotrophin TRK receptor signaling pathway)//GO:0043687(post-translational protein modification)//GO:0000186(activation of MAPKK activity)//GO:0007030(Golgi organization)//GO:0048010(vascular endothelial growth factor receptor signaling pathway)//GO:0006888(ER to…
HCC1_MACS_peak_101253	chr15:42174133-42174253	19.07	120	CDS	NM_016642	SPTBN5	19.07	9.06	100	51332	BSPECV|HUBSPECV|HUSPECV	MIM:605916|HGNC:HGNC:15680|Ensembl:ENSG00000137877|HPRD:10438|Vega:OTTHUMG00000172720	spectrin beta, non-erythrocytic 5		GO:0008091(spectrin)//GO:0070062(extracellular exosome)//GO:0016020(membrane)//GO:0005829(cytosol)//GO:0097381(photoreceptor disc membrane)//GO:0032391(photoreceptor connecting cilium)//GO:0005737(cytoplasm)	GO:0030507(spectrin binding)//GO:0034452(dynactin binding)//GO:0019894(kinesin binding)//GO:0032029(myosin tail binding)//GO:0043621(protein self-association)//GO:0045505(dynein intermediate chain binding)//GO:0003779(actin binding)	GO:0061024(membrane organization)//GO:0044267(cellular protein metabolic process)//GO:0051260(protein homooligomerization)//GO:0048011(neurotrophin TRK receptor signaling pathway)//GO:0043687(post-translational protein modification)//GO:0000186(activation of MAPKK activity)//GO:0007030(Golgi organization)//GO:0048010(vascular endothelial growth factor receptor signaling pathway)//GO:0006888(ER to…
HCC1_MACS_peak_101254	chr15:42177932-42178564	27.6	632	CDS	NM_016642	SPTBN5	27.6	6.72	100	51332	BSPECV|HUBSPECV|HUSPECV	MIM:605916|HGNC:HGNC:15680|Ensembl:ENSG00000137877|HPRD:10438|Vega:OTTHUMG00000172720	spectrin beta, non-erythrocytic 5		GO:0008091(spectrin)//GO:0070062(extracellular exosome)//GO:0016020(membrane)//GO:0005829(cytosol)//GO:0097381(photoreceptor disc membrane)//GO:0032391(photoreceptor connecting cilium)//GO:0005737(cytoplasm)	GO:0030507(spectrin binding)//GO:0034452(dynactin binding)//GO:0019894(kinesin binding)//GO:0032029(myosin tail binding)//GO:0043621(protein self-association)//GO:0045505(dynein intermediate chain binding)//GO:0003779(actin binding)	GO:0061024(membrane organization)//GO:0044267(cellular protein metabolic process)//GO:0051260(protein homooligomerization)//GO:0048011(neurotrophin TRK receptor signaling pathway)//GO:0043687(post-translational protein modification)//GO:0000186(activation of MAPKK activity)//GO:0007030(Golgi organization)//GO:0048010(vascular endothelial growth factor receptor signaling pathway)//GO:0006888(ER to…
HCC1_MACS_peak_101277	chr15:42373194-42373331	17.86	137	CDS	NM_178034	PLA2G4D	17.86	5.55	100	283748	cPLA2delta	MIM:612864|HGNC:HGNC:30038|Ensembl:ENSG00000159337|HPRD:07145|Vega:OTTHUMG00000172587	phospholipase A2 group IVD	hsa00564(Glycerophospholipid metabolism)//hsa00565(Ether lipid metabolism)//hsa00590(Arachidonic acid metabolism)//hsa00591(Linoleic acid metabolism)//hsa00592(alpha-Linolenic acid metabolism)//	GO:0030659(cytoplasmic vesicle membrane)//GO:0005829(cytosol)	GO:0004623(phospholipase A2 activity)//GO:0046872(metal ion binding)	GO:0006644(phospholipid metabolic process)//GO:0044281(small molecule metabolic process)//GO:0009395(phospholipid catabolic process)//GO:0006654(phosphatidic acid biosynthetic process)//GO:0036150(phosphatidylserine acyl-chain remodeling)//GO:0036148(phosphatidylglycerol acyl-chain remodeling)//GO:0036149(phosphatidylinositol acyl-chain remodeling)//GO:0046474(glycerophospholipid biosynthetic pro…
HCC1_MACS_peak_101278	chr15:42373676-42373812	30.4	136	CDS	NM_178034	PLA2G4D	30.4	9.94	100	283748	cPLA2delta	MIM:612864|HGNC:HGNC:30038|Ensembl:ENSG00000159337|HPRD:07145|Vega:OTTHUMG00000172587	phospholipase A2 group IVD	hsa00564(Glycerophospholipid metabolism)//hsa00565(Ether lipid metabolism)//hsa00590(Arachidonic acid metabolism)//hsa00591(Linoleic acid metabolism)//hsa00592(alpha-Linolenic acid metabolism)//	GO:0030659(cytoplasmic vesicle membrane)//GO:0005829(cytosol)	GO:0004623(phospholipase A2 activity)//GO:0046872(metal ion binding)	GO:0006644(phospholipid metabolic process)//GO:0044281(small molecule metabolic process)//GO:0009395(phospholipid catabolic process)//GO:0006654(phosphatidic acid biosynthetic process)//GO:0036150(phosphatidylserine acyl-chain remodeling)//GO:0036148(phosphatidylglycerol acyl-chain remodeling)//GO:0036149(phosphatidylinositol acyl-chain remodeling)//GO:0046474(glycerophospholipid biosynthetic pro…
HCC1_MACS_peak_101280	chr15:42377293-42377336	18.47	43	CDS	NM_178034	PLA2G4D	18.47	10.23	100	283748	cPLA2delta	MIM:612864|HGNC:HGNC:30038|Ensembl:ENSG00000159337|HPRD:07145|Vega:OTTHUMG00000172587	phospholipase A2 group IVD	hsa00564(Glycerophospholipid metabolism)//hsa00565(Ether lipid metabolism)//hsa00590(Arachidonic acid metabolism)//hsa00591(Linoleic acid metabolism)//hsa00592(alpha-Linolenic acid metabolism)//	GO:0030659(cytoplasmic vesicle membrane)//GO:0005829(cytosol)	GO:0004623(phospholipase A2 activity)//GO:0046872(metal ion binding)	GO:0006644(phospholipid metabolic process)//GO:0044281(small molecule metabolic process)//GO:0009395(phospholipid catabolic process)//GO:0006654(phosphatidic acid biosynthetic process)//GO:0036150(phosphatidylserine acyl-chain remodeling)//GO:0036148(phosphatidylglycerol acyl-chain remodeling)//GO:0036149(phosphatidylinositol acyl-chain remodeling)//GO:0046474(glycerophospholipid biosynthetic pro…
HCC1_MACS_peak_101293	chr15:42441910-42442046	17.27	136	CDS	NM_213600	PLA2G4F	17.27	6.72	100	255189	PLA2G4FZ	HGNC:HGNC:27396|Ensembl:ENSG00000168907|HPRD:17326|Vega:OTTHUMG00000172782	phospholipase A2 group IVF	hsa00564(Glycerophospholipid metabolism)//hsa00565(Ether lipid metabolism)//hsa00590(Arachidonic acid metabolism)//hsa00591(Linoleic acid metabolism)//hsa00592(alpha-Linolenic acid metabolism)//	GO:0005765(lysosomal membrane)//GO:0032587(ruffle membrane)//GO:0031982(vesicle)//GO:0005829(cytosol)	GO:0046872(metal ion binding)//GO:0004622(lysophospholipase activity)//GO:0047498(calcium-dependent phospholipase A2 activity)	GO:0006644(phospholipid metabolic process)//GO:0008152(metabolic process)//GO:0044281(small molecule metabolic process)//GO:0009395(phospholipid catabolic process)//GO:0001516(prostaglandin biosynthetic process)//GO:0036150(phosphatidylserine acyl-chain remodeling)//GO:0036148(phosphatidylglycerol acyl-chain remodeling)//GO:0036149(phosphatidylinositol acyl-chain remodeling)//GO:0046474(glyceroph…
HCC1_MACS_peak_101306	chr15:42622773-42622870	20.87	97	CDS	NM_198141	GANC	20.87	8.77	100	2595	-	MIM:104180|HGNC:HGNC:4139|Ensembl:ENSG00000214013|HPRD:00077|Vega:OTTHUMG00000130487	glucosidase, alpha; neutral C	hsa00052(Galactose metabolism)//hsa00500(Starch and sucrose metabolism)//		GO:0004558(alpha-1,4-glucosidase activity)//GO:0003824(catalytic activity)//GO:0030246(carbohydrate binding)//GO:0032450(maltose alpha-glucosidase activity)	GO:0005975(carbohydrate metabolic process)//GO:0000023(maltose metabolic process)
HCC1_MACS_peak_101341	chr15:42944717-42944790	96.01	73	CDS	NM_020759	STARD9	96.01	16.37	100	57519	KIF16A	MIM:614642|HGNC:HGNC:19162|Ensembl:ENSG00000159433|Vega:OTTHUMG00000175799	StAR related lipid transfer domain containing 9		GO:0005871(kinesin complex)//GO:0005794(Golgi apparatus)//GO:0005814(centriole)//GO:0005654(nucleoplasm)//GO:0005634(nucleus)//GO:0005737(cytoplasm)	GO:0005524(ATP binding)//GO:0008289(lipid binding)//GO:0008017(microtubule binding)//GO:0016887(ATPase activity)//GO:0003777(microtubule motor activity)	GO:0030705(cytoskeleton-dependent intracellular transport)//GO:0051225(spindle assembly)//GO:0008152(metabolic process)//GO:0007018(microtubule-based movement)
HCC1_MACS_peak_101354	chr15:43011670-43012465	16.17	795	stopC	NM_020759	STARD9	16.17	7.6	100	57519	KIF16A	MIM:614642|HGNC:HGNC:19162|Ensembl:ENSG00000159433|Vega:OTTHUMG00000175799	StAR related lipid transfer domain containing 9		GO:0005871(kinesin complex)//GO:0005794(Golgi apparatus)//GO:0005814(centriole)//GO:0005654(nucleoplasm)//GO:0005634(nucleus)//GO:0005737(cytoplasm)	GO:0005524(ATP binding)//GO:0008289(lipid binding)//GO:0008017(microtubule binding)//GO:0016887(ATPase activity)//GO:0003777(microtubule motor activity)	GO:0030705(cytoskeleton-dependent intracellular transport)//GO:0051225(spindle assembly)//GO:0008152(metabolic process)//GO:0007018(microtubule-based movement)
HCC1_MACS_peak_101357	chr15:43023817-43024023	17.02	206	CDS	NM_138477	CDAN1	17.02	9.06	100	146059	CDA1|CDAI|CDAN1A|DLT|PRO1295	MIM:607465|HGNC:HGNC:1713|Ensembl:ENSG00000140326|HPRD:08470|Vega:OTTHUMG00000175801	codanin 1		GO:0005886(plasma membrane)//GO:0005634(nucleus)//GO:0012505(endomembrane system)//GO:0005737(cytoplasm)//GO:0016021(integral component of membrane)	GO:0005515(protein binding)	GO:0006325(chromatin organization)//GO:0008156(negative regulation of DNA replication)//GO:0008104(protein localization)//GO:0031497(chromatin assembly)
HCC1_MACS_peak_101393	chr15:43324765-43324829	17.6	64	CDS	NM_174916	UBR1	17.6	6	100	197131	JBS	MIM:605981|HGNC:HGNC:16808|Ensembl:ENSG00000159459|HPRD:09342|Vega:OTTHUMG00000130702	ubiquitin protein ligase E3 component n-recognin 1		GO:0005829(cytosol)//GO:0000502(proteasome complex)//GO:0005737(cytoplasm)//GO:0000151(ubiquitin ligase complex)	GO:0070728(leucine binding)//GO:0008270(zinc ion binding)//GO:0016874(ligase activity)//GO:0061630(ubiquitin protein ligase activity)	GO:0032007(negative regulation of TOR signaling)//GO:0071233(cellular response to leucine)//GO:0030163(protein catabolic process)//GO:0071596(ubiquitin-dependent protein catabolic process via the N-end rule pathway)//GO:0016567(protein ubiquitination)
HCC1_MACS_peak_101438	chr15:43677988-43678154	19.35	166	CDS	NM_014444	TUBGCP4	19.35	7.6	100	27229	76P|GCP-4|GCP4|Grip76|MCCRP3	MIM:609610|HGNC:HGNC:16691|HPRD:10616	tubulin gamma complex associated protein 4		GO:0005816(spindle pole body)//GO:0000930(gamma-tubulin complex)//GO:0055037(recycling endosome)//GO:0005815(microtubule organizing center)//GO:0000923(equatorial microtubule organizing center)//GO:0044732(mitotic spindle pole body)//GO:0005829(cytosol)//GO:0005813(centrosome)//GO:0015630(microtubule cytoskeleton)//GO:0008274(gamma-tubulin ring complex)//GO:0016020(membrane)//GO:0005874(microtubu…	GO:0043015(gamma-tubulin binding)//GO:0005515(protein binding)//GO:0051011(microtubule minus-end binding)//GO:0005200(structural constituent of cytoskeleton)	GO:0007020(microtubule nucleation)//GO:0007126(meiotic nuclear division)//GO:0000278(mitotic cell cycle)//GO:0000226(microtubule cytoskeleton organization)//GO:0090307(mitotic spindle assembly)//GO:0031122(cytoplasmic microtubule organization)//GO:0051298(centrosome duplication)//GO:0006461(protein complex assembly)//GO:0000086(G2/M transition of mitotic cell cycle)//GO:0051415(interphase microtu…
HCC1_MACS_peak_101453	chr15:43769790-43769957	24.88	167	CDS	NM_005657	TP53BP1	24.88	11.52	100	7158	53BP1|TDRD30|TP53|p202|p53BP1	MIM:605230|HGNC:HGNC:11999|Ensembl:ENSG00000067369|HPRD:05569|Vega:OTTHUMG00000059757	tumor protein p53 binding protein 1		GO:0005737(cytoplasm)//GO:1990391(DNA repair complex)//GO:0000784(nuclear chromosome, telomeric region)//GO:0000777(condensed chromosome kinetochore)//GO:0005654(nucleoplasm)//GO:0005634(nucleus)//GO:0005657(replication fork)//GO:0000781(chromosome, telomeric region)	GO:0001102(RNA polymerase II activating transcription factor binding)//GO:0003684(damaged DNA binding)//GO:0001104(RNA polymerase II transcription cofactor activity)//GO:0035064(methylated histone binding)//GO:0042162(telomeric DNA binding)//GO:0005515(protein binding)//GO:0002039(p53 binding)	GO:0044267(cellular protein metabolic process)//GO:0006974(cellular response to DNA damage stimulus)//GO:0006303(double-strand break repair via nonhomologous end joining)//GO:0006351(transcription, DNA-templated)//GO:0071481(cellular response to X-ray)//GO:0000724(double-strand break repair via homologous recombination)//GO:0006302(double-strand break repair)//GO:0043687(post-translational protei…
HCC1_MACS_peak_101460	chr15:43822266-43822564	14.39	298	stopC	NM_002373	MAP1A	14.39	6.72	100	4130	MAP1L|MTAP1A	MIM:600178|HGNC:HGNC:6835|Ensembl:ENSG00000166963|HPRD:02549|Vega:OTTHUMG00000059756	microtubule associated protein 1A		GO:0005875(microtubule associated complex)//GO:0097481(neuronal postsynaptic density)//GO:0001750(photoreceptor outer segment)//GO:0005874(microtubule)//GO:0005829(cytosol)	GO:0005518(collagen binding)//GO:0005515(protein binding)//GO:0005198(structural molecule activity)//GO:0003779(actin binding)//GO:0008017(microtubule binding)	GO:0045494(photoreceptor cell maintenance)//GO:0007026(negative regulation of microtubule depolymerization)//GO:0098792(xenophagy)//GO:0098779(mitophagy in response to mitochondrial depolarization)//GO:0000226(microtubule cytoskeleton organization)//GO:0002230(positive regulation of defense response to virus by host)//GO:0007605(sensory perception of sound)
HCC1_MACS_peak_101461	chr15:43825659-43826366	14	707	3UTR	NM_014659	PPIP5K1	14	8.06	100	9677	HISPPD2A|IP6K|IPS1|VIP1|hsVIP1	MIM:610979|HGNC:HGNC:29023|Ensembl:ENSG00000168781|HPRD:13798|Vega:OTTHUMG00000059758	diphosphoinositol pentakisphosphate kinase 1	hsa04070(Phosphatidylinositol signaling system)	GO:0005654(nucleoplasm)//GO:0005886(plasma membrane)//GO:0005737(cytoplasm)//GO:0005829(cytosol)	GO:0003993(acid phosphatase activity)//GO:0033857(diphosphoinositol-pentakisphosphate kinase activity)//GO:0005524(ATP binding)//GO:0052724(inositol hexakisphosphate 3-kinase activity)//GO:0052723(inositol hexakisphosphate 1-kinase activity)//GO:0000827(inositol-1,3,4,5,6-pentakisphosphate kinase activity)//GO:0000828(inositol hexakisphosphate kinase activity)//GO:0000832(inositol hexakisphosphat…	GO:0016310(phosphorylation)//GO:0044281(small molecule metabolic process)//GO:0006020(inositol metabolic process)//GO:0016311(dephosphorylation)//GO:0043647(inositol phosphate metabolic process)
HCC1_MACS_peak_101462	chr15:43831667-43831781	16.65	114	CDS	NM_014659	PPIP5K1	16.65	7.89	100	9677	HISPPD2A|IP6K|IPS1|VIP1|hsVIP1	MIM:610979|HGNC:HGNC:29023|Ensembl:ENSG00000168781|HPRD:13798|Vega:OTTHUMG00000059758	diphosphoinositol pentakisphosphate kinase 1	hsa04070(Phosphatidylinositol signaling system)	GO:0005654(nucleoplasm)//GO:0005886(plasma membrane)//GO:0005737(cytoplasm)//GO:0005829(cytosol)	GO:0003993(acid phosphatase activity)//GO:0033857(diphosphoinositol-pentakisphosphate kinase activity)//GO:0005524(ATP binding)//GO:0052724(inositol hexakisphosphate 3-kinase activity)//GO:0052723(inositol hexakisphosphate 1-kinase activity)//GO:0000827(inositol-1,3,4,5,6-pentakisphosphate kinase activity)//GO:0000828(inositol hexakisphosphate kinase activity)//GO:0000832(inositol hexakisphosphat…	GO:0016310(phosphorylation)//GO:0044281(small molecule metabolic process)//GO:0006020(inositol metabolic process)//GO:0016311(dephosphorylation)//GO:0043647(inositol phosphate metabolic process)
HCC1_MACS_peak_101465	chr15:43857064-43857190	26.98	126	CDS	NM_014659	PPIP5K1	26.98	7.01	100	9677	HISPPD2A|IP6K|IPS1|VIP1|hsVIP1	MIM:610979|HGNC:HGNC:29023|Ensembl:ENSG00000168781|HPRD:13798|Vega:OTTHUMG00000059758	diphosphoinositol pentakisphosphate kinase 1	hsa04070(Phosphatidylinositol signaling system)	GO:0005654(nucleoplasm)//GO:0005886(plasma membrane)//GO:0005737(cytoplasm)//GO:0005829(cytosol)	GO:0003993(acid phosphatase activity)//GO:0033857(diphosphoinositol-pentakisphosphate kinase activity)//GO:0005524(ATP binding)//GO:0052724(inositol hexakisphosphate 3-kinase activity)//GO:0052723(inositol hexakisphosphate 1-kinase activity)//GO:0000827(inositol-1,3,4,5,6-pentakisphosphate kinase activity)//GO:0000828(inositol hexakisphosphate kinase activity)//GO:0000832(inositol hexakisphosphat…	GO:0016310(phosphorylation)//GO:0044281(small molecule metabolic process)//GO:0006020(inositol metabolic process)//GO:0016311(dephosphorylation)//GO:0043647(inositol phosphate metabolic process)
HCC1_MACS_peak_101471	chr15:43869305-43869437	71.1	132	CDS	NM_014659	PPIP5K1	71.1	15.03	100	9677	HISPPD2A|IP6K|IPS1|VIP1|hsVIP1	MIM:610979|HGNC:HGNC:29023|Ensembl:ENSG00000168781|HPRD:13798|Vega:OTTHUMG00000059758	diphosphoinositol pentakisphosphate kinase 1	hsa04070(Phosphatidylinositol signaling system)	GO:0005654(nucleoplasm)//GO:0005886(plasma membrane)//GO:0005737(cytoplasm)//GO:0005829(cytosol)	GO:0003993(acid phosphatase activity)//GO:0033857(diphosphoinositol-pentakisphosphate kinase activity)//GO:0005524(ATP binding)//GO:0052724(inositol hexakisphosphate 3-kinase activity)//GO:0052723(inositol hexakisphosphate 1-kinase activity)//GO:0000827(inositol-1,3,4,5,6-pentakisphosphate kinase activity)//GO:0000828(inositol hexakisphosphate kinase activity)//GO:0000832(inositol hexakisphosphat…	GO:0016310(phosphorylation)//GO:0044281(small molecule metabolic process)//GO:0006020(inositol metabolic process)//GO:0016311(dephosphorylation)//GO:0043647(inositol phosphate metabolic process)
HCC1_MACS_peak_101472	chr15:43869819-43869929	83.27	110	CDS	NM_014659	PPIP5K1	83.27	14.22	100	9677	HISPPD2A|IP6K|IPS1|VIP1|hsVIP1	MIM:610979|HGNC:HGNC:29023|Ensembl:ENSG00000168781|HPRD:13798|Vega:OTTHUMG00000059758	diphosphoinositol pentakisphosphate kinase 1	hsa04070(Phosphatidylinositol signaling system)	GO:0005654(nucleoplasm)//GO:0005886(plasma membrane)//GO:0005737(cytoplasm)//GO:0005829(cytosol)	GO:0003993(acid phosphatase activity)//GO:0033857(diphosphoinositol-pentakisphosphate kinase activity)//GO:0005524(ATP binding)//GO:0052724(inositol hexakisphosphate 3-kinase activity)//GO:0052723(inositol hexakisphosphate 1-kinase activity)//GO:0000827(inositol-1,3,4,5,6-pentakisphosphate kinase activity)//GO:0000828(inositol hexakisphosphate kinase activity)//GO:0000832(inositol hexakisphosphat…	GO:0016310(phosphorylation)//GO:0044281(small molecule metabolic process)//GO:0006020(inositol metabolic process)//GO:0016311(dephosphorylation)//GO:0043647(inositol phosphate metabolic process)
HCC1_MACS_peak_101476	chr15:43882079-43882353	57.21	274	5UTR	ENST00000453080	PPIP5K1	57.21	9.35	100	9677	HISPPD2A|IP6K|IPS1|VIP1|hsVIP1	MIM:610979|HGNC:HGNC:29023|Ensembl:ENSG00000168781|HPRD:13798|Vega:OTTHUMG00000059758	diphosphoinositol pentakisphosphate kinase 1	hsa04070(Phosphatidylinositol signaling system)	GO:0005654(nucleoplasm)//GO:0005886(plasma membrane)//GO:0005737(cytoplasm)//GO:0005829(cytosol)	GO:0003993(acid phosphatase activity)//GO:0033857(diphosphoinositol-pentakisphosphate kinase activity)//GO:0005524(ATP binding)//GO:0052724(inositol hexakisphosphate 3-kinase activity)//GO:0052723(inositol hexakisphosphate 1-kinase activity)//GO:0000827(inositol-1,3,4,5,6-pentakisphosphate kinase activity)//GO:0000828(inositol hexakisphosphate kinase activity)//GO:0000832(inositol hexakisphosphat…	GO:0016310(phosphorylation)//GO:0044281(small molecule metabolic process)//GO:0006020(inositol metabolic process)//GO:0016311(dephosphorylation)//GO:0043647(inositol phosphate metabolic process)
HCC1_MACS_peak_101479	chr15:43886892-43887368	31.37	476	startC	uc010udu.2	CKMT1B	31.37	11.98	100	1159	CKMT|CKMT1|UMTCK	MIM:123290|HGNC:HGNC:1995|Ensembl:ENSG00000237289|HPRD:00424|Vega:OTTHUMG00000059900	creatine kinase, mitochondrial 1B	hsa00330(Arginine and proline metabolism)//		GO:0005524(ATP binding)//GO:0016301(kinase activity)//GO:0016772(transferase activity, transferring phosphorus-containing groups)	GO:0016310(phosphorylation)//GO:0008152(metabolic process)
HCC1_MACS_peak_101483	chr15:43905242-43905504	113.95	262	CDS	ENST00000541030	STRC	113.95	14.03	100	161497	DFNB16	MIM:606440|HGNC:HGNC:16035|Ensembl:ENSG00000242866|HPRD:08403|Vega:OTTHUMG00000059899	stereocilin		GO:0032426(stereocilium tip)//GO:0060091(kinocilium)//GO:0009986(cell surface)		GO:0007605(sensory perception of sound)//GO:0060088(auditory receptor cell stereocilium organization)//GO:0007160(cell-matrix adhesion)//GO:0050910(detection of mechanical stimulus involved in sensory perception of sound)
HCC1_MACS_peak_101493	chr15:43956615-43956741	22.24	126	stopC	uc010bdn.1	PPIP5K1	22.24	6.72	100	9677	HISPPD2A|IP6K|IPS1|VIP1|hsVIP1	MIM:610979|HGNC:HGNC:29023|Ensembl:ENSG00000168781|HPRD:13798|Vega:OTTHUMG00000059758	diphosphoinositol pentakisphosphate kinase 1	hsa04070(Phosphatidylinositol signaling system)	GO:0005654(nucleoplasm)//GO:0005886(plasma membrane)//GO:0005737(cytoplasm)//GO:0005829(cytosol)	GO:0003993(acid phosphatase activity)//GO:0033857(diphosphoinositol-pentakisphosphate kinase activity)//GO:0005524(ATP binding)//GO:0052724(inositol hexakisphosphate 3-kinase activity)//GO:0052723(inositol hexakisphosphate 1-kinase activity)//GO:0000827(inositol-1,3,4,5,6-pentakisphosphate kinase activity)//GO:0000828(inositol hexakisphosphate kinase activity)//GO:0000832(inositol hexakisphosphat…	GO:0016310(phosphorylation)//GO:0044281(small molecule metabolic process)//GO:0006020(inositol metabolic process)//GO:0016311(dephosphorylation)//GO:0043647(inositol phosphate metabolic process)
HCC1_MACS_peak_101495	chr15:43960225-43960316	81.38	91	CDS	uc010bdn.1	PPIP5K1	81.38	21.04	100	9677	HISPPD2A|IP6K|IPS1|VIP1|hsVIP1	MIM:610979|HGNC:HGNC:29023|Ensembl:ENSG00000168781|HPRD:13798|Vega:OTTHUMG00000059758	diphosphoinositol pentakisphosphate kinase 1	hsa04070(Phosphatidylinositol signaling system)	GO:0005654(nucleoplasm)//GO:0005886(plasma membrane)//GO:0005737(cytoplasm)//GO:0005829(cytosol)	GO:0003993(acid phosphatase activity)//GO:0033857(diphosphoinositol-pentakisphosphate kinase activity)//GO:0005524(ATP binding)//GO:0052724(inositol hexakisphosphate 3-kinase activity)//GO:0052723(inositol hexakisphosphate 1-kinase activity)//GO:0000827(inositol-1,3,4,5,6-pentakisphosphate kinase activity)//GO:0000828(inositol hexakisphosphate kinase activity)//GO:0000832(inositol hexakisphosphat…	GO:0016310(phosphorylation)//GO:0044281(small molecule metabolic process)//GO:0006020(inositol metabolic process)//GO:0016311(dephosphorylation)//GO:0043647(inositol phosphate metabolic process)
HCC1_MACS_peak_101501	chr15:43969384-43969494	64.74	110	CDS	uc001zsm.2	PPIP5K1	64.74	10.42	100	9677	HISPPD2A|IP6K|IPS1|VIP1|hsVIP1	MIM:610979|HGNC:HGNC:29023|Ensembl:ENSG00000168781|HPRD:13798|Vega:OTTHUMG00000059758	diphosphoinositol pentakisphosphate kinase 1	hsa04070(Phosphatidylinositol signaling system)	GO:0005654(nucleoplasm)//GO:0005886(plasma membrane)//GO:0005737(cytoplasm)//GO:0005829(cytosol)	GO:0003993(acid phosphatase activity)//GO:0033857(diphosphoinositol-pentakisphosphate kinase activity)//GO:0005524(ATP binding)//GO:0052724(inositol hexakisphosphate 3-kinase activity)//GO:0052723(inositol hexakisphosphate 1-kinase activity)//GO:0000827(inositol-1,3,4,5,6-pentakisphosphate kinase activity)//GO:0000828(inositol hexakisphosphate kinase activity)//GO:0000832(inositol hexakisphosphat…	GO:0016310(phosphorylation)//GO:0044281(small molecule metabolic process)//GO:0006020(inositol metabolic process)//GO:0016311(dephosphorylation)//GO:0043647(inositol phosphate metabolic process)
HCC1_MACS_peak_101503	chr15:43982201-43982247	83.02	46	5UTR	uc001zsm.2	PPIP5K1	83.02	9.64	100	9677	HISPPD2A|IP6K|IPS1|VIP1|hsVIP1	MIM:610979|HGNC:HGNC:29023|Ensembl:ENSG00000168781|HPRD:13798|Vega:OTTHUMG00000059758	diphosphoinositol pentakisphosphate kinase 1	hsa04070(Phosphatidylinositol signaling system)	GO:0005654(nucleoplasm)//GO:0005886(plasma membrane)//GO:0005737(cytoplasm)//GO:0005829(cytosol)	GO:0003993(acid phosphatase activity)//GO:0033857(diphosphoinositol-pentakisphosphate kinase activity)//GO:0005524(ATP binding)//GO:0052724(inositol hexakisphosphate 3-kinase activity)//GO:0052723(inositol hexakisphosphate 1-kinase activity)//GO:0000827(inositol-1,3,4,5,6-pentakisphosphate kinase activity)//GO:0000828(inositol hexakisphosphate kinase activity)//GO:0000832(inositol hexakisphosphat…	GO:0016310(phosphorylation)//GO:0044281(small molecule metabolic process)//GO:0006020(inositol metabolic process)//GO:0016311(dephosphorylation)//GO:0043647(inositol phosphate metabolic process)
HCC1_MACS_peak_101511	chr15:44004704-44004966	127.71	262	startC	uc001zsq.1	STRC	127.71	15.2	100	161497	DFNB16	MIM:606440|HGNC:HGNC:16035|Ensembl:ENSG00000242866|HPRD:08403|Vega:OTTHUMG00000059899	stereocilin		GO:0032426(stereocilium tip)//GO:0060091(kinocilium)//GO:0009986(cell surface)		GO:0007605(sensory perception of sound)//GO:0060088(auditory receptor cell stereocilium organization)//GO:0007160(cell-matrix adhesion)//GO:0050910(detection of mechanical stimulus involved in sensory perception of sound)
HCC1_MACS_peak_101581	chr15:44829265-44829435	68.52	170	startC	NM_003758	EIF3J	68.52	8.12	100	8669	EIF3S1|eIF3-alpha|eIF3-p35	MIM:603910|HGNC:HGNC:3270|Ensembl:ENSG00000104131|HPRD:04883|Vega:OTTHUMG00000131158	eukaryotic translation initiation factor 3 subunit J	hsa03013(RNA transport)	GO:0033290(eukaryotic 48S preinitiation complex)//GO:0016282(eukaryotic 43S preinitiation complex)//GO:0005852(eukaryotic translation initiation factor 3 complex)//GO:0005829(cytosol)	GO:0005515(protein binding)//GO:0003743(translation initiation factor activity)	GO:0044267(cellular protein metabolic process)//GO:0010467(gene expression)//GO:0002181(cytoplasmic translation)//GO:0006412(translation)//GO:0006413(translational initiation)//GO:0001731(formation of translation preinitiation complex)//GO:0006446(regulation of translational initiation)
HCC1_MACS_peak_101596	chr15:45046889-45047554	13.76	665	5UTR	ENST00000558173	TRIM69	13.76	8.18	100	140691	HSD-34|HSD34|RNF36|Trif	MIM:616017|HGNC:HGNC:17857|Ensembl:ENSG00000185880|HPRD:11518|Vega:OTTHUMG00000131246	tripartite motif containing 69		GO:0005886(plasma membrane)//GO:0005794(Golgi apparatus)//GO:0043231(intracellular membrane-bounded organelle)//GO:0016607(nuclear speck)//GO:0005730(nucleolus)//GO:0005622(intracellular)//GO:0005634(nucleus)//GO:0005737(cytoplasm)	GO:0016874(ligase activity)//GO:0004842(ubiquitin-protein transferase activity)//GO:0008270(zinc ion binding)//GO:0005515(protein binding)	GO:0006915(apoptotic process)//GO:0016567(protein ubiquitination)
HCC1_MACS_peak_101636	chr15:45315301-45315547	13.18	246	startC	NM_003104	SORD	13.18	8.18	100	6652	HEL-S-95n|SORD1	MIM:182500|HGNC:HGNC:11184|HPRD:01679	sorbitol dehydrogenase	hsa00040(Pentose and glucuronate interconversions)//hsa00051(Fructose and mannose metabolism)//	GO:0031514(motile cilium)//GO:0016020(membrane)//GO:0005829(cytosol)//GO:0070062(extracellular exosome)//GO:0031966(mitochondrial membrane)//GO:0005615(extracellular space)	GO:0003939(L-iditol 2-dehydrogenase activity)//GO:0008270(zinc ion binding)//GO:0051287(NAD binding)//GO:0046526(D-xylulose reductase activity)//GO:0016491(oxidoreductase activity)//GO:0042802(identical protein binding)//GO:0030246(carbohydrate binding)	GO:0055114(oxidation-reduction process)//GO:0019640(glucuronate catabolic process to xylulose 5-phosphate)//GO:0044281(small molecule metabolic process)//GO:0030317(sperm motility)//GO:0051160(L-xylitol catabolic process)//GO:0046370(fructose biosynthetic process)//GO:0006062(sorbitol catabolic process)//GO:0031667(response to nutrient levels)//GO:0006970(response to osmotic stress)//GO:0006006(g…
HCC1_MACS_peak_101640	chr15:45328433-45328471	15.18	38	startC	ENST00000558580	SORD	15.18	7.89	100	6652	HEL-S-95n|SORD1	MIM:182500|HGNC:HGNC:11184|HPRD:01679	sorbitol dehydrogenase	hsa00040(Pentose and glucuronate interconversions)//hsa00051(Fructose and mannose metabolism)//	GO:0031514(motile cilium)//GO:0016020(membrane)//GO:0005829(cytosol)//GO:0070062(extracellular exosome)//GO:0031966(mitochondrial membrane)//GO:0005615(extracellular space)	GO:0003939(L-iditol 2-dehydrogenase activity)//GO:0008270(zinc ion binding)//GO:0051287(NAD binding)//GO:0046526(D-xylulose reductase activity)//GO:0016491(oxidoreductase activity)//GO:0042802(identical protein binding)//GO:0030246(carbohydrate binding)	GO:0055114(oxidation-reduction process)//GO:0019640(glucuronate catabolic process to xylulose 5-phosphate)//GO:0044281(small molecule metabolic process)//GO:0030317(sperm motility)//GO:0051160(L-xylitol catabolic process)//GO:0046370(fructose biosynthetic process)//GO:0006062(sorbitol catabolic process)//GO:0031667(response to nutrient levels)//GO:0006970(response to osmotic stress)//GO:0006006(g…
HCC1_MACS_peak_101643	chr15:45335454-45335619	46.46	165	CDS	NM_003104	SORD	46.46	9.39	100	6652	HEL-S-95n|SORD1	MIM:182500|HGNC:HGNC:11184|HPRD:01679	sorbitol dehydrogenase	hsa00040(Pentose and glucuronate interconversions)//hsa00051(Fructose and mannose metabolism)//	GO:0031514(motile cilium)//GO:0016020(membrane)//GO:0005829(cytosol)//GO:0070062(extracellular exosome)//GO:0031966(mitochondrial membrane)//GO:0005615(extracellular space)	GO:0003939(L-iditol 2-dehydrogenase activity)//GO:0008270(zinc ion binding)//GO:0051287(NAD binding)//GO:0046526(D-xylulose reductase activity)//GO:0016491(oxidoreductase activity)//GO:0042802(identical protein binding)//GO:0030246(carbohydrate binding)	GO:0055114(oxidation-reduction process)//GO:0019640(glucuronate catabolic process to xylulose 5-phosphate)//GO:0044281(small molecule metabolic process)//GO:0030317(sperm motility)//GO:0051160(L-xylitol catabolic process)//GO:0046370(fructose biosynthetic process)//GO:0006062(sorbitol catabolic process)//GO:0031667(response to nutrient levels)//GO:0006970(response to osmotic stress)//GO:0006006(g…
HCC1_MACS_peak_101647	chr15:45357468-45357587	21.94	119	CDS	NM_003104	SORD	21.94	7.89	100	6652	HEL-S-95n|SORD1	MIM:182500|HGNC:HGNC:11184|HPRD:01679	sorbitol dehydrogenase	hsa00040(Pentose and glucuronate interconversions)//hsa00051(Fructose and mannose metabolism)//	GO:0031514(motile cilium)//GO:0016020(membrane)//GO:0005829(cytosol)//GO:0070062(extracellular exosome)//GO:0031966(mitochondrial membrane)//GO:0005615(extracellular space)	GO:0003939(L-iditol 2-dehydrogenase activity)//GO:0008270(zinc ion binding)//GO:0051287(NAD binding)//GO:0046526(D-xylulose reductase activity)//GO:0016491(oxidoreductase activity)//GO:0042802(identical protein binding)//GO:0030246(carbohydrate binding)	GO:0055114(oxidation-reduction process)//GO:0019640(glucuronate catabolic process to xylulose 5-phosphate)//GO:0044281(small molecule metabolic process)//GO:0030317(sperm motility)//GO:0051160(L-xylitol catabolic process)//GO:0046370(fructose biosynthetic process)//GO:0006062(sorbitol catabolic process)//GO:0031667(response to nutrient levels)//GO:0006970(response to osmotic stress)//GO:0006006(g…
HCC1_MACS_peak_101648	chr15:45361074-45361250	58.96	176	CDS	NM_003104	SORD	58.96	10.81	100	6652	HEL-S-95n|SORD1	MIM:182500|HGNC:HGNC:11184|HPRD:01679	sorbitol dehydrogenase	hsa00040(Pentose and glucuronate interconversions)//hsa00051(Fructose and mannose metabolism)//	GO:0031514(motile cilium)//GO:0016020(membrane)//GO:0005829(cytosol)//GO:0070062(extracellular exosome)//GO:0031966(mitochondrial membrane)//GO:0005615(extracellular space)	GO:0003939(L-iditol 2-dehydrogenase activity)//GO:0008270(zinc ion binding)//GO:0051287(NAD binding)//GO:0046526(D-xylulose reductase activity)//GO:0016491(oxidoreductase activity)//GO:0042802(identical protein binding)//GO:0030246(carbohydrate binding)	GO:0055114(oxidation-reduction process)//GO:0019640(glucuronate catabolic process to xylulose 5-phosphate)//GO:0044281(small molecule metabolic process)//GO:0030317(sperm motility)//GO:0051160(L-xylitol catabolic process)//GO:0046370(fructose biosynthetic process)//GO:0006062(sorbitol catabolic process)//GO:0031667(response to nutrient levels)//GO:0006970(response to osmotic stress)//GO:0006006(g…
HCC1_MACS_peak_101654	chr15:45398322-45398525	15.63	203	CDS	NM_014080	DUOX2	15.63	5.85	100	50506	LNOX2|NOXEF2|P138-TOX|TDH6|THOX2	MIM:606759|HGNC:HGNC:13273|Ensembl:ENSG00000140279|HPRD:05997|Vega:OTTHUMG00000131355	dual oxidase 2	hsa04918(Thyroid hormone synthesis)	GO:0005886(plasma membrane)//GO:0070062(extracellular exosome)//GO:0016021(integral component of membrane)//GO:0016324(apical plasma membrane)	GO:0016174(NAD(P)H oxidase activity)//GO:0005509(calcium ion binding)//GO:0004601(peroxidase activity)//GO:0020037(heme binding)	GO:0055114(oxidation-reduction process)//GO:0048839(inner ear development)//GO:0009566(fertilization)//GO:0006979(response to oxidative stress)//GO:0035264(multicellular organism growth)//GO:0050665(hydrogen peroxide biosynthetic process)//GO:0042744(hydrogen peroxide catabolic process)//GO:0051591(response to cAMP)//GO:0048855(adenohypophysis morphogenesis)//GO:0019221(cytokine-mediated signalin…
HCC1_MACS_peak_101655	chr15:45399542-45399661	19.57	119	CDS	NM_014080	DUOX2	19.57	10.23	100	50506	LNOX2|NOXEF2|P138-TOX|TDH6|THOX2	MIM:606759|HGNC:HGNC:13273|Ensembl:ENSG00000140279|HPRD:05997|Vega:OTTHUMG00000131355	dual oxidase 2	hsa04918(Thyroid hormone synthesis)	GO:0005886(plasma membrane)//GO:0070062(extracellular exosome)//GO:0016021(integral component of membrane)//GO:0016324(apical plasma membrane)	GO:0016174(NAD(P)H oxidase activity)//GO:0005509(calcium ion binding)//GO:0004601(peroxidase activity)//GO:0020037(heme binding)	GO:0055114(oxidation-reduction process)//GO:0048839(inner ear development)//GO:0009566(fertilization)//GO:0006979(response to oxidative stress)//GO:0035264(multicellular organism growth)//GO:0050665(hydrogen peroxide biosynthetic process)//GO:0042744(hydrogen peroxide catabolic process)//GO:0051591(response to cAMP)//GO:0048855(adenohypophysis morphogenesis)//GO:0019221(cytokine-mediated signalin…
HCC1_MACS_peak_101657	chr15:45406170-45406542	38.97	372	5UTR	ENST00000389039	DUOX2	38.97	10.52	100	50506	LNOX2|NOXEF2|P138-TOX|TDH6|THOX2	MIM:606759|HGNC:HGNC:13273|Ensembl:ENSG00000140279|HPRD:05997|Vega:OTTHUMG00000131355	dual oxidase 2	hsa04918(Thyroid hormone synthesis)	GO:0005886(plasma membrane)//GO:0070062(extracellular exosome)//GO:0016021(integral component of membrane)//GO:0016324(apical plasma membrane)	GO:0016174(NAD(P)H oxidase activity)//GO:0005509(calcium ion binding)//GO:0004601(peroxidase activity)//GO:0020037(heme binding)	GO:0055114(oxidation-reduction process)//GO:0048839(inner ear development)//GO:0009566(fertilization)//GO:0006979(response to oxidative stress)//GO:0035264(multicellular organism growth)//GO:0050665(hydrogen peroxide biosynthetic process)//GO:0042744(hydrogen peroxide catabolic process)//GO:0051591(response to cAMP)//GO:0048855(adenohypophysis morphogenesis)//GO:0019221(cytokine-mediated signalin…
HCC1_MACS_peak_101661	chr15:45427697-45427873	16.99	176	CDS	NM_017434	DUOX1	16.99	8.48	100	53905	LNOX1|NOXEF1|THOX1	MIM:606758|HGNC:HGNC:3062|Ensembl:ENSG00000137857|HPRD:08421|Vega:OTTHUMG00000171987	dual oxidase 1		GO:0005886(plasma membrane)//GO:0016021(integral component of membrane)//GO:0016324(apical plasma membrane)	GO:0016174(NAD(P)H oxidase activity)//GO:0020037(heme binding)//GO:0005509(calcium ion binding)//GO:0004601(peroxidase activity)//GO:0050661(NADP binding)	GO:0055114(oxidation-reduction process)//GO:0044281(small molecule metabolic process)//GO:0006979(response to oxidative stress)//GO:0050665(hydrogen peroxide biosynthetic process)//GO:0042744(hydrogen peroxide catabolic process)//GO:0051591(response to cAMP)//GO:0098869(cellular oxidant detoxification)//GO:0019221(cytokine-mediated signaling pathway)//GO:0034641(cellular nitrogen compound metabol…
HCC1_MACS_peak_101664	chr15:45437092-45437278	15.96	186	CDS	NM_017434	DUOX1	15.96	5.85	100	53905	LNOX1|NOXEF1|THOX1	MIM:606758|HGNC:HGNC:3062|Ensembl:ENSG00000137857|HPRD:08421|Vega:OTTHUMG00000171987	dual oxidase 1		GO:0005886(plasma membrane)//GO:0016021(integral component of membrane)//GO:0016324(apical plasma membrane)	GO:0016174(NAD(P)H oxidase activity)//GO:0020037(heme binding)//GO:0005509(calcium ion binding)//GO:0004601(peroxidase activity)//GO:0050661(NADP binding)	GO:0055114(oxidation-reduction process)//GO:0044281(small molecule metabolic process)//GO:0006979(response to oxidative stress)//GO:0050665(hydrogen peroxide biosynthetic process)//GO:0042744(hydrogen peroxide catabolic process)//GO:0051591(response to cAMP)//GO:0098869(cellular oxidant detoxification)//GO:0019221(cytokine-mediated signaling pathway)//GO:0034641(cellular nitrogen compound metabol…
HCC1_MACS_peak_101671	chr15:45453034-45453188	44.01	154	CDS	NM_017434	DUOX1	44.01	10.81	100	53905	LNOX1|NOXEF1|THOX1	MIM:606758|HGNC:HGNC:3062|Ensembl:ENSG00000137857|HPRD:08421|Vega:OTTHUMG00000171987	dual oxidase 1		GO:0005886(plasma membrane)//GO:0016021(integral component of membrane)//GO:0016324(apical plasma membrane)	GO:0016174(NAD(P)H oxidase activity)//GO:0020037(heme binding)//GO:0005509(calcium ion binding)//GO:0004601(peroxidase activity)//GO:0050661(NADP binding)	GO:0055114(oxidation-reduction process)//GO:0044281(small molecule metabolic process)//GO:0006979(response to oxidative stress)//GO:0050665(hydrogen peroxide biosynthetic process)//GO:0042744(hydrogen peroxide catabolic process)//GO:0051591(response to cAMP)//GO:0098869(cellular oxidant detoxification)//GO:0019221(cytokine-mediated signaling pathway)//GO:0034641(cellular nitrogen compound metabol…
HCC1_MACS_peak_101708	chr15:45694518-45695716	14.67	1198	startC	NM_024063	SPATA5L1	14.67	8.48	100	79029	-	HGNC:HGNC:28762|Ensembl:ENSG00000171763|HPRD:11596|Vega:OTTHUMG00000131425	spermatogenesis associated 5 like 1		GO:0005737(cytoplasm)	GO:0005524(ATP binding)
HCC1_MACS_peak_101944	chr15:48594946-48595245	18.14	299	stopC	NM_000338	SLC12A1	18.14	7.89	100	6557	BSC1|NKCC2	MIM:600839|HGNC:HGNC:10910|Ensembl:ENSG00000074803|HPRD:02908|Vega:OTTHUMG00000131495	solute carrier family 12 (sodium/potassium/chloride transporter), member 1		GO:0016021(integral component of membrane)//GO:0070062(extracellular exosome)//GO:0009986(cell surface)//GO:0016020(membrane)//GO:0005886(plasma membrane)//GO:0016324(apical plasma membrane)	GO:0008511(sodium:potassium:chloride symporter activity)//GO:0015377(cation:chloride symporter activity)//GO:0005215(transporter activity)	GO:0070886(positive regulation of calcineurin-NFAT signaling cascade)//GO:0048878(chemical homeostasis)//GO:0016101(diterpenoid metabolic process)//GO:1902476(chloride transmembrane transport)//GO:0007588(excretion)//GO:0006813(potassium ion transport)//GO:0032978(protein insertion into membrane from inner side)//GO:0071475(cellular hyperosmotic salinity response)//GO:0001822(kidney development)/…
HCC1_MACS_peak_102056	chr15:49451041-49451165	19.3	124	5UTR	ENST00000560654	GALK2	19.3	9.06	100	2585	GK2	MIM:137028|HGNC:HGNC:4119|Ensembl:ENSG00000156958|HPRD:00657|Vega:OTTHUMG00000172325	galactokinase 2		GO:0005737(cytoplasm)	GO:0005524(ATP binding)//GO:0004335(galactokinase activity)//GO:0033858(N-acetylgalactosamine kinase activity)	GO:0006012(galactose metabolic process)//GO:0005975(carbohydrate metabolic process)//GO:0046835(carbohydrate phosphorylation)
HCC1_MACS_peak_102058	chr15:49462212-49462572	28.35	360	startC	NM_002044	GALK2	28.35	10.52	100	2585	GK2	MIM:137028|HGNC:HGNC:4119|Ensembl:ENSG00000156958|HPRD:00657|Vega:OTTHUMG00000172325	galactokinase 2		GO:0005737(cytoplasm)	GO:0005524(ATP binding)//GO:0004335(galactokinase activity)//GO:0033858(N-acetylgalactosamine kinase activity)	GO:0006012(galactose metabolic process)//GO:0005975(carbohydrate metabolic process)//GO:0046835(carbohydrate phosphorylation)
HCC1_MACS_peak_102062	chr15:49493358-49493447	14.37	89	CDS	NM_002044	GALK2	14.37	8.48	100	2585	GK2	MIM:137028|HGNC:HGNC:4119|Ensembl:ENSG00000156958|HPRD:00657|Vega:OTTHUMG00000172325	galactokinase 2		GO:0005737(cytoplasm)	GO:0005524(ATP binding)//GO:0004335(galactokinase activity)//GO:0033858(N-acetylgalactosamine kinase activity)	GO:0006012(galactose metabolic process)//GO:0005975(carbohydrate metabolic process)//GO:0046835(carbohydrate phosphorylation)
HCC1_MACS_peak_102093	chr15:49688440-49688639	38.08	199	startC	ENST00000559573	FAM227B	38.08	11.69	100	196951	C15orf33	HGNC:HGNC:26543|Ensembl:ENSG00000166262|HPRD:08139|Vega:OTTHUMG00000172328	family with sequence similarity 227 member B
HCC1_MACS_peak_102097	chr15:49714596-49714625	42.36	29	3UTR	ENST00000561064	FAM227B	42.36	10.81	100	196951	C15orf33	HGNC:HGNC:26543|Ensembl:ENSG00000166262|HPRD:08139|Vega:OTTHUMG00000172328	family with sequence similarity 227 member B
HCC1_MACS_peak_102159	chr15:50254173-50254217	17.02	44	CDS	NM_024837	ATP8B4	17.02	8.77	100	79895	ATPIM	MIM:609123|HGNC:HGNC:13536|Ensembl:ENSG00000104043|HPRD:10681|Vega:OTTHUMG00000172368	ATPase phospholipid transporting 8B4 (putative)		GO:0016021(integral component of membrane)//GO:0005794(Golgi apparatus)//GO:0005886(plasma membrane)	GO:0005524(ATP binding)//GO:0000287(magnesium ion binding)//GO:0004012(phospholipid-translocating ATPase activity)	GO:0007030(Golgi organization)//GO:0008152(metabolic process)//GO:0045332(phospholipid translocation)
HCC1_MACS_peak_102161	chr15:50264778-50264987	30.59	209	CDS	NM_024837	ATP8B4	30.59	9.06	100	79895	ATPIM	MIM:609123|HGNC:HGNC:13536|Ensembl:ENSG00000104043|HPRD:10681|Vega:OTTHUMG00000172368	ATPase phospholipid transporting 8B4 (putative)		GO:0016021(integral component of membrane)//GO:0005794(Golgi apparatus)//GO:0005886(plasma membrane)	GO:0005524(ATP binding)//GO:0000287(magnesium ion binding)//GO:0004012(phospholipid-translocating ATPase activity)	GO:0007030(Golgi organization)//GO:0008152(metabolic process)//GO:0045332(phospholipid translocation)
HCC1_MACS_peak_102172	chr15:50336790-50336889	98.41	99	CDS	NM_024837	ATP8B4	98.41	12.86	100	79895	ATPIM	MIM:609123|HGNC:HGNC:13536|Ensembl:ENSG00000104043|HPRD:10681|Vega:OTTHUMG00000172368	ATPase phospholipid transporting 8B4 (putative)		GO:0016021(integral component of membrane)//GO:0005794(Golgi apparatus)//GO:0005886(plasma membrane)	GO:0005524(ATP binding)//GO:0000287(magnesium ion binding)//GO:0004012(phospholipid-translocating ATPase activity)	GO:0007030(Golgi organization)//GO:0008152(metabolic process)//GO:0045332(phospholipid translocation)
HCC1_MACS_peak_102196	chr15:50474392-50475102	44.64	710	startC	NM_003645	SLC27A2	44.64	12.57	100	11001	ACSVL1|FACVL1|FATP2|HsT17226|VLACS|VLCS|hFACVL1	MIM:603247|HGNC:HGNC:10996|Ensembl:ENSG00000140284|HPRD:11935|Vega:OTTHUMG00000131643	solute carrier family 27 member 2	hsa03320(PPAR signaling pathway)//hsa04146(Peroxisome)//	GO:0016021(integral component of membrane)//GO:0070062(extracellular exosome)//GO:0005789(endoplasmic reticulum membrane)//GO:0005779(integral component of peroxisomal membrane)//GO:0005788(endoplasmic reticulum lumen)//GO:0005739(mitochondrion)//GO:0005778(peroxisomal membrane)//GO:0030176(integral component of endoplasmic reticulum membrane)	GO:0031957(very long-chain fatty acid-CoA ligase activity)//GO:0050197(phytanate-CoA ligase activity)//GO:0005524(ATP binding)//GO:0019899(enzyme binding)//GO:0005102(receptor binding)//GO:0070251(pristanate-CoA ligase activity)//GO:0004467(long-chain fatty acid-CoA ligase activity)//GO:0015245(fatty acid transporter activity)	GO:0044255(cellular lipid metabolic process)//GO:0006635(fatty acid beta-oxidation)//GO:0044281(small molecule metabolic process)//GO:0006699(bile acid biosynthetic process)//GO:0008206(bile acid metabolic process)//GO:0097089(methyl-branched fatty acid metabolic process)//GO:0042760(very long-chain fatty acid catabolic process)//GO:0044539(long-chain fatty acid import)//GO:0001561(fatty acid alp…
HCC1_MACS_peak_102206	chr15:50515161-50515356	55.57	195	CDS	NM_003645	SLC27A2	55.57	17.54	100	11001	ACSVL1|FACVL1|FATP2|HsT17226|VLACS|VLCS|hFACVL1	MIM:603247|HGNC:HGNC:10996|Ensembl:ENSG00000140284|HPRD:11935|Vega:OTTHUMG00000131643	solute carrier family 27 member 2	hsa03320(PPAR signaling pathway)//hsa04146(Peroxisome)//	GO:0016021(integral component of membrane)//GO:0070062(extracellular exosome)//GO:0005789(endoplasmic reticulum membrane)//GO:0005779(integral component of peroxisomal membrane)//GO:0005788(endoplasmic reticulum lumen)//GO:0005739(mitochondrion)//GO:0005778(peroxisomal membrane)//GO:0030176(integral component of endoplasmic reticulum membrane)	GO:0031957(very long-chain fatty acid-CoA ligase activity)//GO:0050197(phytanate-CoA ligase activity)//GO:0005524(ATP binding)//GO:0019899(enzyme binding)//GO:0005102(receptor binding)//GO:0070251(pristanate-CoA ligase activity)//GO:0004467(long-chain fatty acid-CoA ligase activity)//GO:0015245(fatty acid transporter activity)	GO:0044255(cellular lipid metabolic process)//GO:0006635(fatty acid beta-oxidation)//GO:0044281(small molecule metabolic process)//GO:0006699(bile acid biosynthetic process)//GO:0008206(bile acid metabolic process)//GO:0097089(methyl-branched fatty acid metabolic process)//GO:0042760(very long-chain fatty acid catabolic process)//GO:0044539(long-chain fatty acid import)//GO:0001561(fatty acid alp…
HCC1_MACS_peak_102210	chr15:50521141-50521239	23.52	98	CDS	NM_003645	SLC27A2	23.52	7.89	100	11001	ACSVL1|FACVL1|FATP2|HsT17226|VLACS|VLCS|hFACVL1	MIM:603247|HGNC:HGNC:10996|Ensembl:ENSG00000140284|HPRD:11935|Vega:OTTHUMG00000131643	solute carrier family 27 member 2	hsa03320(PPAR signaling pathway)//hsa04146(Peroxisome)//	GO:0016021(integral component of membrane)//GO:0070062(extracellular exosome)//GO:0005789(endoplasmic reticulum membrane)//GO:0005779(integral component of peroxisomal membrane)//GO:0005788(endoplasmic reticulum lumen)//GO:0005739(mitochondrion)//GO:0005778(peroxisomal membrane)//GO:0030176(integral component of endoplasmic reticulum membrane)	GO:0031957(very long-chain fatty acid-CoA ligase activity)//GO:0050197(phytanate-CoA ligase activity)//GO:0005524(ATP binding)//GO:0019899(enzyme binding)//GO:0005102(receptor binding)//GO:0070251(pristanate-CoA ligase activity)//GO:0004467(long-chain fatty acid-CoA ligase activity)//GO:0015245(fatty acid transporter activity)	GO:0044255(cellular lipid metabolic process)//GO:0006635(fatty acid beta-oxidation)//GO:0044281(small molecule metabolic process)//GO:0006699(bile acid biosynthetic process)//GO:0008206(bile acid metabolic process)//GO:0097089(methyl-branched fatty acid metabolic process)//GO:0042760(very long-chain fatty acid catabolic process)//GO:0044539(long-chain fatty acid import)//GO:0001561(fatty acid alp…
HCC1_MACS_peak_102218	chr15:50606612-50606867	20.62	255	5UTR	ENST00000558970	GABPB1	20.62	11.11	100	2553	BABPB2|E4TF1|E4TF1-47|E4TF1-53|E4TF1B|GABPB|GABPB2|NRF2B1|NRF2B2	MIM:600610|HGNC:HGNC:4074|Ensembl:ENSG00000104064|HPRD:15975|Vega:OTTHUMG00000131642	GA binding protein transcription factor, beta subunit 1		GO:0005654(nucleoplasm)//GO:0005634(nucleus)	GO:0046982(protein heterodimerization activity)//GO:0005515(protein binding)//GO:0044212(transcription regulatory region DNA binding)//GO:0003700(transcription factor activity, sequence-specific DNA binding)	GO:0006357(regulation of transcription from RNA polymerase II promoter)//GO:0007005(mitochondrion organization)//GO:0006351(transcription, DNA-templated)//GO:0045944(positive regulation of transcription from RNA polymerase II promoter)//GO:0006996(organelle organization)
HCC1_MACS_peak_102332	chr15:51783774-51783944	25.77	170	CDS	NM_015263	DMXL2	25.77	12.57	100	23312	PEPNS|RC3	MIM:612186|HGNC:HGNC:2938|Ensembl:ENSG00000104093|HPRD:10188|Vega:OTTHUMG00000131749	Dmx like 2		GO:0008021(synaptic vesicle)//GO:0030672(synaptic vesicle membrane)//GO:0030054(cell junction)//GO:0005615(extracellular space)	GO:0017137(Rab GTPase binding)
HCC1_MACS_peak_102410	chr15:52404364-52404972	16.16	608	startC	NM_001306168	BCL2L10	16.16	6.43	100	10017	BCL-B|Boo|Diva|bcl2-L-10	MIM:606910|HGNC:HGNC:993|HPRD:06071	BCL2 like 10		GO:0016021(integral component of membrane)//GO:0031965(nuclear membrane)//GO:0016020(membrane)//GO:0005829(cytosol)//GO:0005739(mitochondrion)//GO:0005741(mitochondrial outer membrane)	GO:0046982(protein heterodimerization activity)//GO:0005515(protein binding)//GO:0042803(protein homodimerization activity)	GO:2001243(negative regulation of intrinsic apoptotic signaling pathway)//GO:0008630(intrinsic apoptotic signaling pathway in response to DNA damage)//GO:0043065(positive regulation of apoptotic process)//GO:0007283(spermatogenesis)//GO:0007292(female gamete generation)//GO:2001240(negative regulation of extrinsic apoptotic signaling pathway in absence of ligand)//GO:0043066(negative regulation o…
HCC1_MACS_peak_102413	chr15:52446136-52446273	22.49	137	CDS	NM_006578	GNB5	22.49	12.57	100	10681	GB5	MIM:604447|HGNC:HGNC:4401|Ensembl:ENSG00000069966|HPRD:09191|Vega:OTTHUMG00000131892	guanine nucleotide binding protein (G protein), beta 5	hsa04014(Ras signaling pathway)//hsa04062(Chemokine signaling pathway)//hsa04151(PI3K-Akt signaling pathway)//hsa04713(Circadian entrainment)//hsa04723(Retrograde endocannabinoid signaling)//hsa04724(Glutamatergic synapse)//hsa04725(Cholinergic synapse)//hsa04726(Serotonergic synapse)//hsa04727(GABAergic synapse)//hsa04728(Dopaminergic synapse)//hsa05032(Morphine addiction)//hsa05034(Alcoholism)/…	GO:0005886(plasma membrane)//GO:0043209(myelin sheath)//GO:0001917(photoreceptor inner segment)//GO:0001750(photoreceptor outer segment)//GO:0005829(cytosol)//GO:0005634(nucleus)	GO:0031682(G-protein gamma-subunit binding)//GO:0003924(GTPase activity)//GO:0051087(chaperone binding)//GO:0005096(GTPase activator activity)//GO:0004871(signal transducer activity)//GO:0005515(protein binding)	GO:0022400(regulation of rhodopsin mediated signaling pathway)//GO:1901386(negative regulation of voltage-gated calcium channel activity)//GO:0043547(positive regulation of GTPase activity)//GO:0016056(rhodopsin mediated signaling pathway)//GO:0007603(phototransduction, visible light)//GO:0007165(signal transduction)
HCC1_MACS_peak_102421	chr15:52500750-52500840	15.38	90	CDS	NM_018728	MYO5C	15.38	7.33	100	55930	-	MIM:610022|HGNC:HGNC:7604|Ensembl:ENSG00000128833|HPRD:11380|Vega:OTTHUMG00000172630	myosin VC		GO:0070062(extracellular exosome)//GO:0016459(myosin complex)	GO:0005524(ATP binding)//GO:0003774(motor activity)//GO:0005516(calmodulin binding)//GO:0003779(actin binding)	GO:0008152(metabolic process)
HCC1_MACS_peak_102424	chr15:52553058-52553324	15.14	266	CDS	NM_018728	MYO5C	15.14	7.78	100	55930	-	MIM:610022|HGNC:HGNC:7604|Ensembl:ENSG00000128833|HPRD:11380|Vega:OTTHUMG00000172630	myosin VC		GO:0070062(extracellular exosome)//GO:0016459(myosin complex)	GO:0005524(ATP binding)//GO:0003774(motor activity)//GO:0005516(calmodulin binding)//GO:0003779(actin binding)	GO:0008152(metabolic process)
HCC1_MACS_peak_102440	chr15:52671821-52671930	22.09	109	CDS	NM_001142495	MYO5A	22.09	9.44	100	4644	GS1|MYH12|MYO5|MYR12	MIM:160777|HGNC:HGNC:7602|Ensembl:ENSG00000197535|HPRD:01179|Vega:OTTHUMG00000137383	myosin VA		GO:0005777(peroxisome)//GO:0043005(neuron projection)//GO:0005770(late endosome)//GO:0005882(intermediate filament)//GO:0042470(melanosome)//GO:0005737(cytoplasm)//GO:0016020(membrane)//GO:0005794(Golgi apparatus)//GO:0001750(photoreceptor outer segment)//GO:0005884(actin filament)//GO:0042641(actomyosin)//GO:0030426(growth cone)//GO:0005783(endoplasmic reticulum)//GO:0005769(early endosome)//GO:…	GO:0017137(Rab GTPase binding)//GO:0000146(microfilament motor activity)//GO:0005524(ATP binding)//GO:0005516(calmodulin binding)//GO:0003774(motor activity)//GO:0051015(actin filament binding)//GO:0044822(poly(A) RNA binding)//GO:0003779(actin binding)//GO:0005509(calcium ion binding)	GO:0061024(membrane organization)//GO:0044267(cellular protein metabolic process)//GO:0008152(metabolic process)//GO:0042552(myelination)//GO:0051643(endoplasmic reticulum localization)//GO:0030318(melanocyte differentiation)//GO:0030073(insulin secretion)//GO:0016192(vesicle-mediated transport)//GO:0030050(vesicle transport along actin filament)//GO:0031585(regulation of inositol 1,4,5-trisphosp…
HCC1_MACS_peak_102445	chr15:52697483-52697590	25.57	107	CDS	NM_001142495	MYO5A	25.57	10.23	100	4644	GS1|MYH12|MYO5|MYR12	MIM:160777|HGNC:HGNC:7602|Ensembl:ENSG00000197535|HPRD:01179|Vega:OTTHUMG00000137383	myosin VA		GO:0005777(peroxisome)//GO:0043005(neuron projection)//GO:0005770(late endosome)//GO:0005882(intermediate filament)//GO:0042470(melanosome)//GO:0005737(cytoplasm)//GO:0016020(membrane)//GO:0005794(Golgi apparatus)//GO:0001750(photoreceptor outer segment)//GO:0005884(actin filament)//GO:0042641(actomyosin)//GO:0030426(growth cone)//GO:0005783(endoplasmic reticulum)//GO:0005769(early endosome)//GO:…	GO:0017137(Rab GTPase binding)//GO:0000146(microfilament motor activity)//GO:0005524(ATP binding)//GO:0005516(calmodulin binding)//GO:0003774(motor activity)//GO:0051015(actin filament binding)//GO:0044822(poly(A) RNA binding)//GO:0003779(actin binding)//GO:0005509(calcium ion binding)	GO:0061024(membrane organization)//GO:0044267(cellular protein metabolic process)//GO:0008152(metabolic process)//GO:0042552(myelination)//GO:0051643(endoplasmic reticulum localization)//GO:0030318(melanocyte differentiation)//GO:0030073(insulin secretion)//GO:0016192(vesicle-mediated transport)//GO:0030050(vesicle transport along actin filament)//GO:0031585(regulation of inositol 1,4,5-trisphosp…
HCC1_MACS_peak_102466	chr15:52820976-52821077	15.28	101	startC	NM_001142495	MYO5A	15.28	6.72	100	4644	GS1|MYH12|MYO5|MYR12	MIM:160777|HGNC:HGNC:7602|Ensembl:ENSG00000197535|HPRD:01179|Vega:OTTHUMG00000137383	myosin VA		GO:0005777(peroxisome)//GO:0043005(neuron projection)//GO:0005770(late endosome)//GO:0005882(intermediate filament)//GO:0042470(melanosome)//GO:0005737(cytoplasm)//GO:0016020(membrane)//GO:0005794(Golgi apparatus)//GO:0001750(photoreceptor outer segment)//GO:0005884(actin filament)//GO:0042641(actomyosin)//GO:0030426(growth cone)//GO:0005783(endoplasmic reticulum)//GO:0005769(early endosome)//GO:…	GO:0017137(Rab GTPase binding)//GO:0000146(microfilament motor activity)//GO:0005524(ATP binding)//GO:0005516(calmodulin binding)//GO:0003774(motor activity)//GO:0051015(actin filament binding)//GO:0044822(poly(A) RNA binding)//GO:0003779(actin binding)//GO:0005509(calcium ion binding)	GO:0061024(membrane organization)//GO:0044267(cellular protein metabolic process)//GO:0008152(metabolic process)//GO:0042552(myelination)//GO:0051643(endoplasmic reticulum localization)//GO:0030318(melanocyte differentiation)//GO:0030073(insulin secretion)//GO:0016192(vesicle-mediated transport)//GO:0030050(vesicle transport along actin filament)//GO:0031585(regulation of inositol 1,4,5-trisphosp…
HCC1_MACS_peak_10274	chr1:86554856-86554910	14.29	54	CDS	NM_152890	COL24A1	14.29	6.14	100	255631	-	MIM:610025|HGNC:HGNC:20821|Ensembl:ENSG00000171502|HPRD:10846|Vega:OTTHUMG00000010629	collagen type XXIV alpha 1	hsa04974(Protein digestion and absorption)	GO:0005578(proteinaceous extracellular matrix)//GO:0005788(endoplasmic reticulum lumen)//GO:0005581(collagen trimer)//GO:0005576(extracellular region)	GO:0005201(extracellular matrix structural constituent)//GO:0005515(protein binding)	GO:0002244(hematopoietic progenitor cell differentiation)//GO:0030198(extracellular matrix organization)
HCC1_MACS_peak_102806	chr15:56434975-56435098	21.25	123	CDS	NM_022841	RFX7	21.25	7.89	100	64864	RFXDC2	MIM:612660|HGNC:HGNC:25777|HPRD:07807	regulatory factor X7		GO:0005634(nucleus)	GO:0000978(RNA polymerase II core promoter proximal region sequence-specific DNA binding)//GO:0003677(DNA binding)//GO:0003700(transcription factor activity, sequence-specific DNA binding)	GO:0006357(regulation of transcription from RNA polymerase II promoter)//GO:0006355(regulation of transcription, DNA-templated)
HCC1_MACS_peak_102853	chr15:56736641-56736871	48.36	230	CDS	NM_018365	MNS1	48.36	9.06	100	55329	SPATA40	MIM:610766|HGNC:HGNC:29636|Ensembl:ENSG00000138587|HPRD:10967|Vega:OTTHUMG00000132034	meiosis specific nuclear structural 1		GO:0036126(sperm flagellum)//GO:0005882(intermediate filament)//GO:0005930(axoneme)//GO:0005635(nuclear envelope)	GO:0042802(identical protein binding)	GO:0070986(left/right axis specification)//GO:0051321(meiotic cell cycle)//GO:0045724(positive regulation of cilium assembly)//GO:0007283(spermatogenesis)//GO:0044782(cilium organization)
HCC1_MACS_peak_103045	chr15:58284902-58285016	37.47	114	CDS	NM_003888	ALDH1A2	37.47	13.44	100	8854	RALDH(II)|RALDH2|RALDH2-T	MIM:603687|HGNC:HGNC:15472|Ensembl:ENSG00000128918|HPRD:04733|Vega:OTTHUMG00000132624	aldehyde dehydrogenase 1 family member A2	hsa00830(Retinol metabolism)//	GO:0048471(perinuclear region of cytoplasm)//GO:0005737(cytoplasm)//GO:0005829(cytosol)	GO:0004028(3-chloroallyl aldehyde dehydrogenase activity)//GO:0016918(retinal binding)//GO:0004029(aldehyde dehydrogenase (NAD) activity)//GO:0001758(retinal dehydrogenase activity)//GO:0016491(oxidoreductase activity)//GO:0016620(oxidoreductase activity, acting on the aldehyde or oxo group of donors, NAD or NADP as acceptor)	GO:0048738(cardiac muscle tissue development)//GO:0010628(positive regulation of gene expression)//GO:0021915(neural tube development)//GO:0014032(neural crest cell development)//GO:0008285(negative regulation of cell proliferation)//GO:0001822(kidney development)//GO:0030182(neuron differentiation)//GO:0042574(retinal metabolic process)//GO:0030902(hindbrain development)//GO:0042572(retinol meta…
HCC1_MACS_peak_103046	chr15:58306055-58306295	27.46	240	startC	NM_170697	ALDH1A2	27.46	12.57	100	8854	RALDH(II)|RALDH2|RALDH2-T	MIM:603687|HGNC:HGNC:15472|Ensembl:ENSG00000128918|HPRD:04733|Vega:OTTHUMG00000132624	aldehyde dehydrogenase 1 family member A2	hsa00830(Retinol metabolism)//	GO:0048471(perinuclear region of cytoplasm)//GO:0005737(cytoplasm)//GO:0005829(cytosol)	GO:0004028(3-chloroallyl aldehyde dehydrogenase activity)//GO:0016918(retinal binding)//GO:0004029(aldehyde dehydrogenase (NAD) activity)//GO:0001758(retinal dehydrogenase activity)//GO:0016491(oxidoreductase activity)//GO:0016620(oxidoreductase activity, acting on the aldehyde or oxo group of donors, NAD or NADP as acceptor)	GO:0048738(cardiac muscle tissue development)//GO:0010628(positive regulation of gene expression)//GO:0021915(neural tube development)//GO:0014032(neural crest cell development)//GO:0008285(negative regulation of cell proliferation)//GO:0001822(kidney development)//GO:0030182(neuron differentiation)//GO:0042574(retinal metabolic process)//GO:0030902(hindbrain development)//GO:0042572(retinol meta…
HCC1_MACS_peak_103131	chr15:58830531-58830716	25.73	185	CDS	NM_000236	LIPC	25.73	7.01	100	3990	HDLCQ12|HL|HTGL|LIPH	MIM:151670|HGNC:HGNC:6619|Ensembl:ENSG00000166035|HPRD:01058|Vega:OTTHUMG00000132632	lipase C, hepatic type	hsa00561(Glycerolipid metabolism)//	GO:0005576(extracellular region)//GO:0009986(cell surface)//GO:0005770(late endosome)//GO:0005788(endoplasmic reticulum lumen)//GO:0034364(high-density lipoprotein particle)//GO:0005902(microvillus)//GO:0005769(early endosome)//GO:0005615(extracellular space)	GO:0034185(apolipoprotein binding)//GO:0004806(triglyceride lipase activity)//GO:0008201(heparin binding)//GO:0004622(lysophospholipase activity)//GO:0030169(low-density lipoprotein particle binding)//GO:0008289(lipid binding)//GO:0043395(heparan sulfate proteoglycan binding)//GO:0004620(phospholipase activity)//GO:0008970(phosphatidylcholine 1-acylhydrolase activity)//GO:0047372(acylglycerol lip…	GO:0015012(heparan sulfate proteoglycan biosynthetic process)//GO:0032026(response to magnesium ion)//GO:0034374(low-density lipoprotein particle remodeling)//GO:0044241(lipid digestion)//GO:0034638(phosphatidylcholine catabolic process)//GO:0007623(circadian rhythm)//GO:0006633(fatty acid biosynthetic process)//GO:0051384(response to glucocorticoid)//GO:0043434(response to peptide hormone)//GO:0…
HCC1_MACS_peak_103484	chr15:62292762-62292784	18.79	22	CDS	NM_017684	VPS13C	18.79	8.49	100	54832	-	MIM:608879|HGNC:HGNC:23594|Ensembl:ENSG00000129003|HPRD:12323|Vega:OTTHUMG00000132801	vacuolar protein sorting 13 homolog C (S. cerevisiae)		GO:0019898(extrinsic component of membrane)//GO:0070062(extracellular exosome)
HCC1_MACS_peak_103491	chr15:62362693-62363116	23	423	3UTR	NM_207322	C2CD4A	23	7.89	100	145741	FAM148A|NLF1	MIM:610343|HGNC:HGNC:33627|Ensembl:ENSG00000198535|HPRD:14830|Vega:OTTHUMG00000171942	C2 calcium-dependent domain containing 4A		GO:0005634(nucleus)	GO:0005544(calcium-dependent phospholipid binding)//GO:0019905(syntaxin binding)//GO:0005509(calcium ion binding)//GO:0030276(clathrin binding)
HCC1_MACS_peak_103571	chr15:62881885-62881961	43.48	76	5UTR	ENST00000561311	TLN2	43.48	10.52	100	83660	ILWEQ	MIM:607349|HGNC:HGNC:15447|Ensembl:ENSG00000171914|HPRD:09555|Vega:OTTHUMG00000133679	talin 2	hsa04015(Rap1 signaling pathway)//hsa04510(Focal adhesion)//hsa04611(Platelet activation)//hsa05166(HTLV-I infection)	GO:0005916(fascia adherens)//GO:0005886(plasma membrane)//GO:0005737(cytoplasm)//GO:0015629(actin cytoskeleton)//GO:0001726(ruffle)//GO:0045202(synapse)//GO:0005925(focal adhesion)//GO:0005911(cell-cell junction)	GO:0005515(protein binding)//GO:0005198(structural molecule activity)//GO:0003779(actin binding)//GO:0051015(actin filament binding)//GO:0005200(structural constituent of cytoskeleton)	GO:0007043(cell-cell junction assembly)//GO:0007155(cell adhesion)//GO:0007016(cytoskeletal anchoring at plasma membrane)
HCC1_MACS_peak_103588	chr15:62994190-62994399	40.07	209	CDS	NM_015059	TLN2	40.07	12.27	100	83660	ILWEQ	MIM:607349|HGNC:HGNC:15447|Ensembl:ENSG00000171914|HPRD:09555|Vega:OTTHUMG00000133679	talin 2	hsa04015(Rap1 signaling pathway)//hsa04510(Focal adhesion)//hsa04611(Platelet activation)//hsa05166(HTLV-I infection)	GO:0005916(fascia adherens)//GO:0005886(plasma membrane)//GO:0005737(cytoplasm)//GO:0015629(actin cytoskeleton)//GO:0001726(ruffle)//GO:0045202(synapse)//GO:0005925(focal adhesion)//GO:0005911(cell-cell junction)	GO:0005515(protein binding)//GO:0005198(structural molecule activity)//GO:0003779(actin binding)//GO:0051015(actin filament binding)//GO:0005200(structural constituent of cytoskeleton)	GO:0007043(cell-cell junction assembly)//GO:0007155(cell adhesion)//GO:0007016(cytoskeletal anchoring at plasma membrane)
HCC1_MACS_peak_103591	chr15:63017174-63017303	28.3	129	CDS	NM_015059	TLN2	28.3	8.77	100	83660	ILWEQ	MIM:607349|HGNC:HGNC:15447|Ensembl:ENSG00000171914|HPRD:09555|Vega:OTTHUMG00000133679	talin 2	hsa04015(Rap1 signaling pathway)//hsa04510(Focal adhesion)//hsa04611(Platelet activation)//hsa05166(HTLV-I infection)	GO:0005916(fascia adherens)//GO:0005886(plasma membrane)//GO:0005737(cytoplasm)//GO:0015629(actin cytoskeleton)//GO:0001726(ruffle)//GO:0045202(synapse)//GO:0005925(focal adhesion)//GO:0005911(cell-cell junction)	GO:0005515(protein binding)//GO:0005198(structural molecule activity)//GO:0003779(actin binding)//GO:0051015(actin filament binding)//GO:0005200(structural constituent of cytoskeleton)	GO:0007043(cell-cell junction assembly)//GO:0007155(cell adhesion)//GO:0007016(cytoskeletal anchoring at plasma membrane)
HCC1_MACS_peak_103594	chr15:63029076-63029285	29.34	209	CDS	NM_015059	TLN2	29.34	8.48	100	83660	ILWEQ	MIM:607349|HGNC:HGNC:15447|Ensembl:ENSG00000171914|HPRD:09555|Vega:OTTHUMG00000133679	talin 2	hsa04015(Rap1 signaling pathway)//hsa04510(Focal adhesion)//hsa04611(Platelet activation)//hsa05166(HTLV-I infection)	GO:0005916(fascia adherens)//GO:0005886(plasma membrane)//GO:0005737(cytoplasm)//GO:0015629(actin cytoskeleton)//GO:0001726(ruffle)//GO:0045202(synapse)//GO:0005925(focal adhesion)//GO:0005911(cell-cell junction)	GO:0005515(protein binding)//GO:0005198(structural molecule activity)//GO:0003779(actin binding)//GO:0051015(actin filament binding)//GO:0005200(structural constituent of cytoskeleton)	GO:0007043(cell-cell junction assembly)//GO:0007155(cell adhesion)//GO:0007016(cytoskeletal anchoring at plasma membrane)
HCC1_MACS_peak_103602	chr15:63068962-63069109	13.89	147	CDS	NM_015059	TLN2	13.89	7.31	100	83660	ILWEQ	MIM:607349|HGNC:HGNC:15447|Ensembl:ENSG00000171914|HPRD:09555|Vega:OTTHUMG00000133679	talin 2	hsa04015(Rap1 signaling pathway)//hsa04510(Focal adhesion)//hsa04611(Platelet activation)//hsa05166(HTLV-I infection)	GO:0005916(fascia adherens)//GO:0005886(plasma membrane)//GO:0005737(cytoplasm)//GO:0015629(actin cytoskeleton)//GO:0001726(ruffle)//GO:0045202(synapse)//GO:0005925(focal adhesion)//GO:0005911(cell-cell junction)	GO:0005515(protein binding)//GO:0005198(structural molecule activity)//GO:0003779(actin binding)//GO:0051015(actin filament binding)//GO:0005200(structural constituent of cytoskeleton)	GO:0007043(cell-cell junction assembly)//GO:0007155(cell adhesion)//GO:0007016(cytoskeletal anchoring at plasma membrane)
HCC1_MACS_peak_103610	chr15:63128089-63128317	14.27	228	startC	uc010uic.2	TLN2	14.27	5.85	100	83660	ILWEQ	MIM:607349|HGNC:HGNC:15447|Ensembl:ENSG00000171914|HPRD:09555|Vega:OTTHUMG00000133679	talin 2	hsa04015(Rap1 signaling pathway)//hsa04510(Focal adhesion)//hsa04611(Platelet activation)//hsa05166(HTLV-I infection)	GO:0005916(fascia adherens)//GO:0005886(plasma membrane)//GO:0005737(cytoplasm)//GO:0015629(actin cytoskeleton)//GO:0001726(ruffle)//GO:0045202(synapse)//GO:0005925(focal adhesion)//GO:0005911(cell-cell junction)	GO:0005515(protein binding)//GO:0005198(structural molecule activity)//GO:0003779(actin binding)//GO:0051015(actin filament binding)//GO:0005200(structural constituent of cytoskeleton)	GO:0007043(cell-cell junction assembly)//GO:0007155(cell adhesion)//GO:0007016(cytoskeletal anchoring at plasma membrane)
HCC1_MACS_peak_103612	chr15:63132680-63133836	36.97	1156	stopC	NM_015059	TLN2	36.97	9.94	100	83660	ILWEQ	MIM:607349|HGNC:HGNC:15447|Ensembl:ENSG00000171914|HPRD:09555|Vega:OTTHUMG00000133679	talin 2	hsa04015(Rap1 signaling pathway)//hsa04510(Focal adhesion)//hsa04611(Platelet activation)//hsa05166(HTLV-I infection)	GO:0005916(fascia adherens)//GO:0005886(plasma membrane)//GO:0005737(cytoplasm)//GO:0015629(actin cytoskeleton)//GO:0001726(ruffle)//GO:0045202(synapse)//GO:0005925(focal adhesion)//GO:0005911(cell-cell junction)	GO:0005515(protein binding)//GO:0005198(structural molecule activity)//GO:0003779(actin binding)//GO:0051015(actin filament binding)//GO:0005200(structural constituent of cytoskeleton)	GO:0007043(cell-cell junction assembly)//GO:0007155(cell adhesion)//GO:0007016(cytoskeletal anchoring at plasma membrane)
HCC1_MACS_peak_103733	chr15:64275731-64275953	16.22	222	CDS	NM_014326	DAPK2	16.22	8.48	100	23604	DRP-1|DRP1	MIM:616567|HGNC:HGNC:2675|Ensembl:ENSG00000035664|HPRD:09905|Vega:OTTHUMG00000132947	death-associated protein kinase 2	hsa05200(Pathways in cancer)//hsa05219(Bladder cancer)	GO:0016021(integral component of membrane)//GO:0031410(cytoplasmic vesicle)//GO:0005737(cytoplasm)//GO:0034423(autophagosome lumen)	GO:0004674(protein serine/threonine kinase activity)//GO:0005524(ATP binding)//GO:0005516(calmodulin binding)//GO:0042802(identical protein binding)//GO:0004672(protein kinase activity)//GO:0005515(protein binding)	GO:2000424(positive regulation of eosinophil chemotaxis)//GO:0006468(protein phosphorylation)//GO:0090023(positive regulation of neutrophil chemotaxis)//GO:2001242(regulation of intrinsic apoptotic signaling pathway)//GO:0046777(protein autophosphorylation)//GO:0010506(regulation of autophagy)//GO:0043276(anoikis)//GO:0035556(intracellular signal transduction)//GO:0006915(apoptotic process)//GO:0…
HCC1_MACS_peak_103769	chr15:64710739-64710927	24.8	188	CDS	NM_016213	TRIP4	24.8	10	100	9325	ASC-1|ASC1|HsT17391|ZC2HC5	MIM:604501|HGNC:HGNC:12310|Ensembl:ENSG00000103671|HPRD:05140|Vega:OTTHUMG00000133033	thyroid hormone receptor interactor 4		GO:0005829(cytosol)//GO:0005654(nucleoplasm)//GO:0005634(nucleus)//GO:0005737(cytoplasm)//GO:0005815(microtubule organizing center)	GO:0030331(estrogen receptor binding)//GO:0008270(zinc ion binding)//GO:0044389(ubiquitin-like protein ligase binding)//GO:0016922(ligand-dependent nuclear receptor binding)//GO:0002020(protease binding)//GO:0005515(protein binding)//GO:0035035(histone acetyltransferase binding)//GO:0003713(transcription coactivator activity)	GO:0030520(intracellular estrogen receptor signaling pathway)//GO:1901998(toxin transport)//GO:0006366(transcription from RNA polymerase II promoter)//GO:0006355(regulation of transcription, DNA-templated)//GO:0045893(positive regulation of transcription, DNA-templated)
HCC1_MACS_peak_103805	chr15:65043759-65043837	18.88	78	CDS	NM_194272	RBPMS2	18.88	10.52	100	348093	-	HGNC:HGNC:19098|Ensembl:ENSG00000166831|HPRD:18601|Vega:OTTHUMG00000172423	RNA binding protein with multiple splicing 2			GO:0000166(nucleotide binding)//GO:0003676(nucleic acid binding)
HCC1_MACS_peak_103830	chr15:65147119-65147236	28.78	117	CDS	NM_025201	PLEKHO2	28.78	8.57	100	80301	PLEKHQ1|PP1628|pp9099	HGNC:HGNC:30026|Ensembl:ENSG00000241839|HPRD:15910|Vega:OTTHUMG00000133050	pleckstrin homology domain containing O2	hsa04060(Cytokine-cytokine receptor interaction)
HCC1_MACS_peak_103861	chr15:65346336-65347564	14.25	1228	stopC	NM_016563	RASL12	14.25	8.48	100	51285	RIS	HGNC:HGNC:30289|Ensembl:ENSG00000103710|HPRD:15217|Vega:OTTHUMG00000133115	RAS like family 12		GO:0005622(intracellular)//GO:0016020(membrane)	GO:0005525(GTP binding)	GO:0007264(small GTPase mediated signal transduction)
HCC1_MACS_peak_103868	chr15:65370009-65371026	32.58	1017	stopC	NM_001101362	KBTBD13	32.58	8.18	100	390594	HCG1645727|NEM6	MIM:613727|HGNC:HGNC:37227	kelch repeat and BTB domain containing 13		GO:0031463(Cul3-RING ubiquitin ligase complex)//GO:0005737(cytoplasm)	GO:0004842(ubiquitin-protein transferase activity)	GO:0016567(protein ubiquitination)
HCC1_MACS_peak_103870	chr15:65385337-65385439	19.67	102	stopC	ENST00000559089	UBAP1L	19.67	6.72	100	390595	UBAP-1L	HGNC:HGNC:40028|Ensembl:ENSG00000246922|Vega:OTTHUMG00000172425	ubiquitin associated protein 1 like
HCC1_MACS_peak_103880	chr15:65425249-65425980	20.86	731	startC	NM_005707	PDCD7	20.86	8.93	100	10081	ES18|HES18	MIM:608138|HGNC:HGNC:8767|Ensembl:ENSG00000090470|HPRD:09736|Vega:OTTHUMG00000133117	programmed cell death 7		GO:0005654(nucleoplasm)//GO:0005689(U12-type spliceosomal complex)		GO:0008380(RNA splicing)//GO:0000398(mRNA splicing, via spliceosome)//GO:0010467(gene expression)//GO:0070234(positive regulation of T cell apoptotic process)//GO:2001235(positive regulation of apoptotic signaling pathway)//GO:0006915(apoptotic process)//GO:0051384(response to glucocorticoid)
HCC1_MACS_peak_103913	chr15:65676291-65676757	16.01	466	stopC	NM_020962	IGDCC4	16.01	6.72	100	57722	DDM36|NOPE	MIM:616810|HGNC:HGNC:13770|Ensembl:ENSG00000103742|HPRD:11399|Vega:OTTHUMG00000133136	immunoglobulin superfamily, DCC subclass, member 4		GO:0005886(plasma membrane)//GO:0016021(integral component of membrane)
HCC1_MACS_peak_103923	chr15:65809718-65810019	30.12	301	5UTR	uc021soz.1	DPP8	30.12	8.48	100	54878	DP8|DPRP1|MST097|MSTP097|MSTP135|MSTP141	MIM:606819|HGNC:HGNC:16490|Ensembl:ENSG00000074603|HPRD:07076|Vega:OTTHUMG00000133150	dipeptidyl peptidase 8		GO:0005654(nucleoplasm)//GO:0005737(cytoplasm)	GO:0008236(serine-type peptidase activity)//GO:0008239(dipeptidyl-peptidase activity)	GO:0006508(proteolysis)//GO:0006955(immune response)
HCC1_MACS_peak_103940	chr15:66189745-66190432	55.03	687	stopC	NM_032445	MEGF11	55.03	11.4	100	84465	-	MIM:612454|HGNC:HGNC:29635|Ensembl:ENSG00000157890|HPRD:14385|Vega:OTTHUMG00000133175	multiple EGF like domains 11		GO:0016323(basolateral plasma membrane)//GO:0016021(integral component of membrane)		GO:0010842(retina layer formation)//GO:0034109(homotypic cell-cell adhesion)
HCC1_MACS_peak_104010	chr15:66819627-66819721	14	94	CDS	NM_017975	ZWILCH	14	7.89	100	55055	KNTC1AP|hZwilch	MIM:609984|HGNC:HGNC:25468|Ensembl:ENSG00000174442|HPRD:07640|Vega:OTTHUMG00000133194	zwilch kinetochore protein		GO:1990423(RZZ complex)//GO:0000776(kinetochore)//GO:0000777(condensed chromosome kinetochore)//GO:0005829(cytosol)	GO:0005515(protein binding)	GO:0007093(mitotic cell cycle checkpoint)//GO:0007067(mitotic nuclear division)//GO:0051301(cell division)//GO:0000278(mitotic cell cycle)//GO:0007264(small GTPase mediated signal transduction)
HCC1_MACS_peak_104018	chr15:66858194-66858317	14.19	123	5UTR	NM_001278562	LCTL	14.19	6.72	100	197021	KLG|KLPH	HGNC:HGNC:15583|Ensembl:ENSG00000188501|HPRD:13930|Vega:OTTHUMG00000133207	lactase like		GO:0016021(integral component of membrane)//GO:0005789(endoplasmic reticulum membrane)//GO:0005903(brush border)	GO:0004553(hydrolase activity, hydrolyzing O-glycosyl compounds)	GO:0005975(carbohydrate metabolic process)
HCC1_MACS_peak_104049	chr15:67073334-67073916	16.64	582	stopC	NM_005585	SMAD6	16.64	8.48	100	4091	AOVD2|HsT17432|MADH6|MADH7	MIM:602931|HGNC:HGNC:6772|HPRD:04240	SMAD family member 6	hsa04350(TGF-beta signaling pathway)	GO:0043234(protein complex)//GO:0005667(transcription factor complex)//GO:0005634(nucleus)//GO:0005737(cytoplasm)//GO:0005829(cytosol)	GO:0044212(transcription regulatory region DNA binding)//GO:0000978(RNA polymerase II core promoter proximal region sequence-specific DNA binding)//GO:0031625(ubiquitin protein ligase binding)//GO:0003700(transcription factor activity, sequence-specific DNA binding)//GO:0070411(I-SMAD binding)//GO:0070698(type I activin receptor binding)//GO:0003682(chromatin binding)//GO:0030617(transforming gro…	GO:0030509(BMP signaling pathway)//GO:0003170(heart valve development)//GO:0030514(negative regulation of BMP signaling pathway)//GO:0034616(response to laminar fluid shear stress)//GO:0031589(cell-substrate adhesion)//GO:0006351(transcription, DNA-templated)//GO:0030512(negative regulation of transforming growth factor beta receptor signaling pathway)//GO:0060394(negative regulation of pathway-r…
HCC1_MACS_peak_104131	chr15:67835020-67835808	18.68	788	startC	NM_002757	MAP2K5	18.68	7.42	100	5607	HsT17454|MAPKK5|MEK5|PRKMK5	MIM:602520|HGNC:HGNC:6845|Ensembl:ENSG00000137764|HPRD:03951|Vega:OTTHUMG00000133264	mitogen-activated protein kinase kinase 5	hsa04010(MAPK signaling pathway)//hsa04540(Gap junction)//hsa04722(Neurotrophin signaling pathway)//hsa04921(Oxytocin signaling pathway)	GO:0005819(spindle)//GO:0005634(nucleus)//GO:0005737(cytoplasm)	GO:0004674(protein serine/threonine kinase activity)//GO:0004672(protein kinase activity)//GO:0005524(ATP binding)//GO:0004713(protein tyrosine kinase activity)//GO:0046872(metal ion binding)//GO:0005515(protein binding)	GO:0071363(cellular response to growth factor stimulus)//GO:2001240(negative regulation of extrinsic apoptotic signaling pathway in absence of ligand)//GO:0048011(neurotrophin TRK receptor signaling pathway)//GO:0090051(negative regulation of cell migration involved in sprouting angiogenesis)//GO:0000122(negative regulation of transcription from RNA polymerase II promoter)//GO:0007507(heart devel…
HCC1_MACS_peak_104142	chr15:67879183-67879251	17.39	68	CDS	NM_002757	MAP2K5	17.39	9.64	100	5607	HsT17454|MAPKK5|MEK5|PRKMK5	MIM:602520|HGNC:HGNC:6845|Ensembl:ENSG00000137764|HPRD:03951|Vega:OTTHUMG00000133264	mitogen-activated protein kinase kinase 5	hsa04010(MAPK signaling pathway)//hsa04540(Gap junction)//hsa04722(Neurotrophin signaling pathway)//hsa04921(Oxytocin signaling pathway)	GO:0005819(spindle)//GO:0005634(nucleus)//GO:0005737(cytoplasm)	GO:0004674(protein serine/threonine kinase activity)//GO:0004672(protein kinase activity)//GO:0005524(ATP binding)//GO:0004713(protein tyrosine kinase activity)//GO:0046872(metal ion binding)//GO:0005515(protein binding)	GO:0071363(cellular response to growth factor stimulus)//GO:2001240(negative regulation of extrinsic apoptotic signaling pathway in absence of ligand)//GO:0048011(neurotrophin TRK receptor signaling pathway)//GO:0090051(negative regulation of cell migration involved in sprouting angiogenesis)//GO:0000122(negative regulation of transcription from RNA polymerase II promoter)//GO:0007507(heart devel…
HCC1_MACS_peak_104144	chr15:67893022-67893087	13.26	65	CDS	NM_002757	MAP2K5	13.26	8.57	100	5607	HsT17454|MAPKK5|MEK5|PRKMK5	MIM:602520|HGNC:HGNC:6845|Ensembl:ENSG00000137764|HPRD:03951|Vega:OTTHUMG00000133264	mitogen-activated protein kinase kinase 5	hsa04010(MAPK signaling pathway)//hsa04540(Gap junction)//hsa04722(Neurotrophin signaling pathway)//hsa04921(Oxytocin signaling pathway)	GO:0005819(spindle)//GO:0005634(nucleus)//GO:0005737(cytoplasm)	GO:0004674(protein serine/threonine kinase activity)//GO:0004672(protein kinase activity)//GO:0005524(ATP binding)//GO:0004713(protein tyrosine kinase activity)//GO:0046872(metal ion binding)//GO:0005515(protein binding)	GO:0071363(cellular response to growth factor stimulus)//GO:2001240(negative regulation of extrinsic apoptotic signaling pathway in absence of ligand)//GO:0048011(neurotrophin TRK receptor signaling pathway)//GO:0090051(negative regulation of cell migration involved in sprouting angiogenesis)//GO:0000122(negative regulation of transcription from RNA polymerase II promoter)//GO:0007507(heart devel…
HCC1_MACS_peak_104237	chr15:68570140-68570375	19.69	235	5UTR	NM_015322	FEM1B	19.69	6.43	100	10116	F1A-ALPHA|F1AA|FEM1-beta	MIM:613539|HGNC:HGNC:3649|Ensembl:ENSG00000169018|HPRD:16889|Vega:OTTHUMG00000133285	fem-1 homolog b (C. elegans)		GO:0005654(nucleoplasm)//GO:0005634(nucleus)//GO:0005737(cytoplasm)	GO:0004842(ubiquitin-protein transferase activity)//GO:0005515(protein binding)//GO:0005123(death receptor binding)	GO:1902041(regulation of extrinsic apoptotic signaling pathway via death domain receptors)//GO:0016567(protein ubiquitination)//GO:2000001(regulation of DNA damage checkpoint)//GO:0060743(epithelial cell maturation involved in prostate gland development)//GO:0051438(regulation of ubiquitin-protein transferase activity)//GO:0006915(apoptotic process)//GO:0060442(branching involved in prostate glan…
HCC1_MACS_peak_104274	chr15:68937498-68937699	13.48	201	CDS	NM_006091	CORO2B	13.48	9.06	100	10391	CLIPINC	MIM:605002|HGNC:HGNC:2256|Ensembl:ENSG00000103647|HPRD:05416|Vega:OTTHUMG00000133288	coronin 2B		GO:0016020(membrane)//GO:0015629(actin cytoskeleton)//GO:0005737(cytoplasm)	GO:0005515(protein binding)//GO:0003779(actin binding)//GO:0051015(actin filament binding)	GO:0030036(actin cytoskeleton organization)
HCC1_MACS_peak_104289	chr15:69237937-69239065	27.07	1128	stopC	NM_145658	SPESP1	27.07	6.72	100	246777	ESP|SP-ESP	MIM:609399|HGNC:HGNC:15570|Ensembl:ENSG00000258484|HPRD:15436|Vega:OTTHUMG00000133321	sperm equatorial segment protein 1		GO:0001669(acrosomal vesicle)		GO:0007340(acrosome reaction)//GO:0007342(fusion of sperm to egg plasma membrane)//GO:0007275(multicellular organism development)
HCC1_MACS_peak_1043	chr1:5934933-5935160	28.75	227	CDS	NM_015102	NPHP4	28.75	11.69	100	261734	POC10|SLSN4	MIM:607215|HGNC:HGNC:19104|Ensembl:ENSG00000131697|HPRD:06238|Vega:OTTHUMG00000000701	nephronophthisis 4		GO:0005923(bicellular tight junction)//GO:0097470(ribbon synapse)//GO:0016020(membrane)//GO:0005829(cytosol)//GO:0005813(centrosome)//GO:0097546(ciliary base)//GO:0032391(photoreceptor connecting cilium)//GO:0031513(nonmotile primary cilium)//GO:0035869(ciliary transition zone)//GO:0005856(cytoskeleton)//GO:0005911(cell-cell junction)	GO:0005198(structural molecule activity)//GO:0005515(protein binding)	GO:0035329(hippo signaling)//GO:0060041(retina development in camera-type eye)//GO:0007632(visual behavior)//GO:0030317(sperm motility)//GO:0090090(negative regulation of canonical Wnt signaling pathway)//GO:0035845(photoreceptor cell outer segment organization)//GO:0006996(organelle organization)//GO:0016337(single organismal cell-cell adhesion)//GO:0030036(actin cytoskeleton organization)//GO:0…
HCC1_MACS_peak_104505	chr15:71128652-71128844	16.2	192	CDS	NM_018357	LARP6	16.2	7.6	100	55323	ACHN	MIM:611300|HGNC:HGNC:24012|HPRD:10966	La ribonucleoprotein domain family member 6		GO:0030529(intracellular ribonucleoprotein complex)//GO:0005634(nucleus)//GO:0005737(cytoplasm)	GO:0000166(nucleotide binding)//GO:0003723(RNA binding)	GO:0006417(regulation of translation)//GO:0006396(RNA processing)
HCC1_MACS_peak_104578	chr15:71704025-71704141	13.25	116	CDS	NM_024817	THSD4	13.25	8.48	100	79875	ADAMTSL-6|ADAMTSL6|FVSY9334|PRO34005	MIM:614476|HGNC:HGNC:25835|Ensembl:ENSG00000187720|HPRD:07835|Vega:OTTHUMG00000133389	thrombospondin type 1 domain containing 4		GO:0001527(microfibril)//GO:0070062(extracellular exosome)	GO:0004222(metalloendopeptidase activity)	GO:0006508(proteolysis)//GO:0048251(elastic fiber assembly)
HCC1_MACS_peak_104672	chr15:72452892-72453189	19.69	297	3UTR	NM_001012642	GRAMD2	19.69	5.85	100	196996	-	HGNC:HGNC:27287|Ensembl:ENSG00000175318|HPRD:13161|Vega:OTTHUMG00000172708	GRAM domain containing 2		GO:0016021(integral component of membrane)
HCC1_MACS_peak_104725	chr15:72954592-72955101	356.31	509	CDS	NM_018652	GOLGA6B	356.31	27.47	100	55889	GOLGA|GOLGA6D	HGNC:HGNC:32205|HPRD:17047	golgin A6 family member B		GO:0005794(Golgi apparatus)
HCC1_MACS_peak_104726	chr15:72958555-72958924	50.4	369	stopC	NM_018652	GOLGA6B	50.4	11.4	100	55889	GOLGA|GOLGA6D	HGNC:HGNC:32205|HPRD:17047	golgin A6 family member B		GO:0005794(Golgi apparatus)
HCC1_MACS_peak_104731	chr15:72987517-72987569	20.89	52	CDS	NM_033028	BBS4	20.89	8.48	100	585	-	MIM:600374|HGNC:HGNC:969|Ensembl:ENSG00000140463|HPRD:08982|Vega:OTTHUMG00000133510	Bardet-Biedl syndrome 4		GO:0035869(ciliary transition zone)//GO:0016021(integral component of membrane)//GO:0005929(cilium)//GO:0001917(photoreceptor inner segment)//GO:0034451(centriolar satellite)//GO:0036064(ciliary basal body)//GO:0034464(BBSome)//GO:0001750(photoreceptor outer segment)//GO:0005829(cytosol)//GO:0005813(centrosome)//GO:0005814(centriole)//GO:0060170(ciliary membrane)//GO:0032391(photoreceptor connect…	GO:0043014(alpha-tubulin binding)//GO:0034452(dynactin binding)//GO:0048487(beta-tubulin binding)//GO:0003777(microtubule motor activity)//GO:0001103(RNA polymerase II repressing transcription factor binding)//GO:0005515(protein binding)	GO:0042384(cilium assembly)//GO:0007286(spermatid development)//GO:0021987(cerebral cortex development)//GO:0048854(brain morphogenesis)//GO:0034454(microtubule anchoring at centrosome)//GO:0046548(retinal rod cell development)//GO:0021756(striatum development)//GO:0001895(retina homeostasis)//GO:0035058(nonmotile primary cilium assembly)//GO:0001843(neural tube closure)//GO:1903546(protein local…
HCC1_MACS_peak_104799	chr15:73558685-73558752	13.98	67	CDS	NM_002499	NEO1	13.98	7.89	100	4756	IGDCC2|NGN|NTN1R2	MIM:601907|HGNC:HGNC:7754|Ensembl:ENSG00000067141|HPRD:03549|Vega:OTTHUMG00000133509	neogenin 1	hsa04514(Cell adhesion molecules (CAMs))	GO:0005886(plasma membrane)//GO:0005887(integral component of plasma membrane)//GO:0005794(Golgi apparatus)//GO:0016021(integral component of membrane)//GO:0098797(plasma membrane protein complex)//GO:0005654(nucleoplasm)	GO:0004872(receptor activity)//GO:0045296(cadherin binding)//GO:0039706(co-receptor binding)	GO:0007411(axon guidance)//GO:0007155(cell adhesion)//GO:0050709(negative regulation of protein secretion)//GO:0030513(positive regulation of BMP signaling pathway)//GO:0007520(myoblast fusion)//GO:0042692(muscle cell differentiation)//GO:0055072(iron ion homeostasis)//GO:0051149(positive regulation of muscle cell differentiation)
HCC1_MACS_peak_104805	chr15:73621913-73622132	15.28	219	CDS	NM_005477	HCN4	15.28	7.6	100	10021	SSS2	MIM:605206|HGNC:HGNC:16882|Ensembl:ENSG00000138622|HPRD:09240|Vega:OTTHUMG00000137563	hyperpolarization activated cyclic nucleotide gated potassium channel 4	hsa04024(cAMP signaling pathway)//hsa04742(Taste transduction)	GO:0005886(plasma membrane)//GO:0031226(intrinsic component of plasma membrane)//GO:0016021(integral component of membrane)//GO:0048471(perinuclear region of cytoplasm)	GO:0005249(voltage-gated potassium channel activity)//GO:0005248(voltage-gated sodium channel activity)//GO:0030552(cAMP binding)//GO:0005222(intracellular cAMP activated cation channel activity)//GO:0042802(identical protein binding)	GO:0035725(sodium ion transmembrane transport)//GO:0055117(regulation of cardiac muscle contraction)//GO:0086015(SA node cell action potential)//GO:0071321(cellular response to cGMP)//GO:0071805(potassium ion transmembrane transport)//GO:0008015(blood circulation)//GO:0007268(synaptic transmission)//GO:0002027(regulation of heart rate)//GO:0006936(muscle contraction)//GO:0042391(regulation of mem…
HCC1_MACS_peak_104886	chr15:74315168-74315749	29.75	581	CDS	NM_002675	PML	29.75	10	100	5371	MYL|PP8675|RNF71|TRIM19	MIM:102578|HGNC:HGNC:9113|Ensembl:ENSG00000140464|HPRD:00023|Vega:OTTHUMG00000137607	promyelocytic leukemia	hsa04120(Ubiquitin mediated proteolysis)//hsa04144(Endocytosis)//hsa05164(Influenza A)//hsa05168(Herpes simplex infection)//hsa05200(Pathways in cancer)//hsa05202(Transcriptional misregulation in cancer)//hsa05221(Acute myeloid leukemia)	GO:0031965(nuclear membrane)//GO:0042406(extrinsic component of endoplasmic reticulum membrane)//GO:0031901(early endosome membrane)//GO:0005654(nucleoplasm)//GO:0005829(cytosol)//GO:0016363(nuclear matrix)//GO:0000784(nuclear chromosome, telomeric region)//GO:0016605(PML body)//GO:0005730(nucleolus)//GO:0005622(intracellular)//GO:0005634(nucleus)//GO:0005737(cytoplasm)	GO:0032183(SUMO binding)//GO:0031625(ubiquitin protein ligase binding)//GO:0042803(protein homodimerization activity)//GO:0046982(protein heterodimerization activity)//GO:0008270(zinc ion binding)//GO:0050897(cobalt ion binding)//GO:0046332(SMAD binding)//GO:0005515(protein binding)//GO:0003677(DNA binding)//GO:0003713(transcription coactivator activity)	GO:0031065(positive regulation of histone deacetylation)//GO:0044267(cellular protein metabolic process)//GO:0032922(circadian regulation of gene expression)//GO:0042752(regulation of circadian rhythm)//GO:2001238(positive regulation of extrinsic apoptotic signaling pathway)//GO:0090398(cellular senescence)//GO:0043687(post-translational protein modification)//GO:0008285(negative regulation of ce…
HCC1_MACS_peak_104895	chr15:74363003-74363378	154.67	375	stopC	NM_001038640	GOLGA6A	154.67	22.8	100	342096	GLP|GOLGA6	MIM:610288|HGNC:HGNC:13567|Ensembl:ENSG00000159289|Vega:OTTHUMG00000173035	golgin A6 family member A		GO:0005794(Golgi apparatus)
HCC1_MACS_peak_104896	chr15:74366833-74367342	377.15	509	CDS	NM_001038640	GOLGA6A	377.15	21.63	100	342096	GLP|GOLGA6	MIM:610288|HGNC:HGNC:13567|Ensembl:ENSG00000159289|Vega:OTTHUMG00000173035	golgin A6 family member A		GO:0005794(Golgi apparatus)
HCC1_MACS_peak_104897	chr15:74372956-74373076	41.57	120	CDS	NM_001038640	GOLGA6A	41.57	14.61	100	342096	GLP|GOLGA6	MIM:610288|HGNC:HGNC:13567|Ensembl:ENSG00000159289|Vega:OTTHUMG00000173035	golgin A6 family member A		GO:0005794(Golgi apparatus)
HCC1_MACS_peak_104914	chr15:74467191-74468461	21.18	1270	stopC	NM_005545	ISLR	21.18	8.77	100	3671	HsT17563	MIM:602059|HGNC:HGNC:6133|Ensembl:ENSG00000129009|HPRD:03636|Vega:OTTHUMG00000137623	immunoglobulin superfamily containing leucine-rich repeat		GO:0070062(extracellular exosome)		GO:0007155(cell adhesion)
HCC1_MACS_peak_104945	chr15:74706960-74707086	21.11	126	CDS	NM_003612	SEMA7A	21.11	7.89	100	8482	CD108|CDw108|H-SEMA-K1|H-Sema-L|JMH|SEMAK1|SEMAL	MIM:607961|HGNC:HGNC:10741|Ensembl:ENSG00000138623|HPRD:07081|Vega:OTTHUMG00000139000	semaphorin 7A (John Milton Hagen blood group)	hsa04360(Axon guidance)	GO:0016020(membrane)//GO:0005886(plasma membrane)//GO:0031225(anchored component of membrane)//GO:0009897(external side of plasma membrane)//GO:0005615(extracellular space)	GO:0038191(neuropilin binding)//GO:0045499(chemorepellent activity)//GO:0005515(protein binding)//GO:0005178(integrin binding)//GO:0030215(semaphorin receptor binding)	GO:0007411(axon guidance)//GO:0071526(semaphorin-plexin signaling pathway)//GO:0048675(axon extension)//GO:0048843(negative regulation of axon extension involved in axon guidance)//GO:0050727(regulation of inflammatory response)//GO:0006954(inflammatory response)//GO:0001649(osteoblast differentiation)//GO:0021988(olfactory lobe development)//GO:0001755(neural crest cell migration)//GO:0050919(ne…
HCC1_MACS_peak_104964	chr15:74833517-74833671	13.04	154	5UTR	NM_006465	ARID3B	13.04	8.42	100	10620	BDP|DRIL2	MIM:612457|HGNC:HGNC:14350|Ensembl:ENSG00000179361|HPRD:09806|Vega:OTTHUMG00000141321	AT-rich interaction domain 3B		GO:0005654(nucleoplasm)//GO:0005634(nucleus)	GO:0000980(RNA polymerase II distal enhancer sequence-specific DNA binding)//GO:0000978(RNA polymerase II core promoter proximal region sequence-specific DNA binding)//GO:0001205(transcriptional activator activity, RNA polymerase II distal enhancer sequence-specific binding)//GO:0001077(transcriptional activator activity, RNA polymerase II core promoter proximal region sequence-specific binding)/…	GO:0006366(transcription from RNA polymerase II promoter)//GO:0045944(positive regulation of transcription from RNA polymerase II promoter)//GO:0008150(biological_process)
HCC1_MACS_peak_104978	chr15:74912349-74913003	15.01	654	5UTR	uc002ayk.4	CLK3	15.01	8.75	100	1198	PHCLK3|PHCLK3/152	MIM:602990|HGNC:HGNC:2071|Ensembl:ENSG00000179335|HPRD:04290|Vega:OTTHUMG00000141320	CDC like kinase 3		GO:0016020(membrane)//GO:0001669(acrosomal vesicle)//GO:0045111(intermediate filament cytoskeleton)//GO:0016607(nuclear speck)//GO:0005654(nucleoplasm)//GO:0005634(nucleus)	GO:0004674(protein serine/threonine kinase activity)//GO:0004672(protein kinase activity)//GO:0004712(protein serine/threonine/tyrosine kinase activity)//GO:0005524(ATP binding)//GO:0044822(poly(A) RNA binding)//GO:0004713(protein tyrosine kinase activity)//GO:0005515(protein binding)	GO:0018108(peptidyl-tyrosine phosphorylation)//GO:0006468(protein phosphorylation)//GO:0046777(protein autophosphorylation)//GO:0043484(regulation of RNA splicing)
HCC1_MACS_peak_105004	chr15:75123101-75124136	27.42	1035	3UTR	NM_001030005	CPLX3	27.42	11.4	100	594855	CPX-III|CPXIII|Nbla11589	MIM:609585|HGNC:HGNC:27652|Ensembl:ENSG00000213578|Vega:OTTHUMG00000142816	complexin 3	hsa04721(Synaptic vesicle cycle)	GO:0005886(plasma membrane)//GO:0030054(cell junction)//GO:0098793(presynapse)//GO:0005829(cytosol)	GO:0005326(neurotransmitter transporter activity)//GO:0019905(syntaxin binding)	GO:0046928(regulation of neurotransmitter secretion)//GO:0030073(insulin secretion)//GO:0016079(synaptic vesicle exocytosis)
HCC1_MACS_peak_105021	chr15:75247582-75249805	24.69	2223	stopC	ENST00000322177	RPP25	24.69	9.35	100	54913	-	HGNC:HGNC:30361|HPRD:15276	ribonuclease P/MRP 25kDa subunit	hsa03008(Ribosome biogenesis in eukaryotes)//hsa03013(RNA transport)	GO:0005654(nucleoplasm)//GO:0005815(microtubule organizing center)	GO:0044822(poly(A) RNA binding)//GO:0004526(ribonuclease P activity)//GO:0005515(protein binding)	GO:0090502(RNA phosphodiester bond hydrolysis, endonucleolytic)//GO:0010467(gene expression)//GO:0008033(tRNA processing)
HCC1_MACS_peak_105053	chr15:75503089-75504343	23.8	1254	stopC	NM_015492	C15orf39	23.8	7.01	100	56905	-	HGNC:HGNC:24497|Ensembl:ENSG00000167173|HPRD:13154|Vega:OTTHUMG00000142820	chromosome 15 open reading frame 39		GO:0005737(cytoplasm)
HCC1_MACS_peak_105066	chr15:75550898-75551023	24.84	125	startC	NM_001164404	GOLGA6C	24.84	8.18	100	653641	-	HGNC:HGNC:32206	golgin A6 family member C		GO:0005794(Golgi apparatus)
HCC1_MACS_peak_105067	chr15:75552713-75552833	70.1	120	CDS	NM_001164404	GOLGA6C	70.1	21.63	100	653641	-	HGNC:HGNC:32206	golgin A6 family member C		GO:0005794(Golgi apparatus)
HCC1_MACS_peak_105068	chr15:75558445-75558954	541.61	509	CDS	NM_001164404	GOLGA6C	541.61	24.26	100	653641	-	HGNC:HGNC:32206	golgin A6 family member C		GO:0005794(Golgi apparatus)
HCC1_MACS_peak_105070	chr15:75562172-75562326	44.25	154	CDS	NM_001164404	GOLGA6C	44.25	13.15	100	653641	-	HGNC:HGNC:32206	golgin A6 family member C		GO:0005794(Golgi apparatus)
HCC1_MACS_peak_105077	chr15:75576990-75577110	86.03	120	CDS	NM_001145224	GOLGA6D	86.03	16.07	100	653643	-	HGNC:HGNC:32204	golgin A6 family member D		GO:0005794(Golgi apparatus)
HCC1_MACS_peak_105078	chr15:75582721-75583230	756.74	509	CDS	NM_001145224	GOLGA6D	756.74	25.13	100	653643	-	HGNC:HGNC:32204	golgin A6 family member D		GO:0005794(Golgi apparatus)
HCC1_MACS_peak_105080	chr15:75586688-75586960	45.15	272	stopC	NM_001145224	GOLGA6D	45.15	13.44	100	653643	-	HGNC:HGNC:32204	golgin A6 family member D		GO:0005794(Golgi apparatus)
HCC1_MACS_peak_105122	chr15:75966662-75969150	18.38	2488	stopC	NM_001897	CSPG4	18.38	8.48	100	1464	HMW-MAA|MCSP|MCSPG|MEL-CSPG|MSK16|NG2	MIM:601172|HGNC:HGNC:2466|Ensembl:ENSG00000173546|HPRD:03105|Vega:OTTHUMG00000142836	chondroitin sulfate proteoglycan 4		GO:0005887(integral component of plasma membrane)//GO:0005576(extracellular region)//GO:0005796(Golgi lumen)//GO:0009986(cell surface)//GO:0031258(lamellipodium membrane)//GO:0043202(lysosomal lumen)//GO:0070062(extracellular exosome)//GO:0016324(apical plasma membrane)//GO:0005925(focal adhesion)	GO:0019901(protein kinase binding)//GO:0004871(signal transducer activity)	GO:0048771(tissue remodeling)//GO:0007169(transmembrane receptor protein tyrosine kinase signaling pathway)//GO:0030208(dermatan sulfate biosynthetic process)//GO:0035556(intracellular signal transduction)//GO:0000187(activation of MAPK activity)//GO:0008283(cell proliferation)//GO:0044281(small molecule metabolic process)//GO:0016477(cell migration)//GO:0030206(chondroitin sulfate biosynthetic p…
HCC1_MACS_peak_105124	chr15:75970941-75972665	42.11	1724	stopC	ENST00000435356	AC105020.1	42.11	9.94	100
HCC1_MACS_peak_105125	chr15:75975183-75975382	29.82	199	CDS	NM_001897	CSPG4	29.82	7.31	100	1464	HMW-MAA|MCSP|MCSPG|MEL-CSPG|MSK16|NG2	MIM:601172|HGNC:HGNC:2466|Ensembl:ENSG00000173546|HPRD:03105|Vega:OTTHUMG00000142836	chondroitin sulfate proteoglycan 4		GO:0005887(integral component of plasma membrane)//GO:0005576(extracellular region)//GO:0005796(Golgi lumen)//GO:0009986(cell surface)//GO:0031258(lamellipodium membrane)//GO:0043202(lysosomal lumen)//GO:0070062(extracellular exosome)//GO:0016324(apical plasma membrane)//GO:0005925(focal adhesion)	GO:0019901(protein kinase binding)//GO:0004871(signal transducer activity)	GO:0048771(tissue remodeling)//GO:0007169(transmembrane receptor protein tyrosine kinase signaling pathway)//GO:0030208(dermatan sulfate biosynthetic process)//GO:0035556(intracellular signal transduction)//GO:0000187(activation of MAPK activity)//GO:0008283(cell proliferation)//GO:0044281(small molecule metabolic process)//GO:0016477(cell migration)//GO:0030206(chondroitin sulfate biosynthetic p…
HCC1_MACS_peak_105126	chr15:75977559-75977806	40.17	247	CDS	NM_001897	CSPG4	40.17	10.81	100	1464	HMW-MAA|MCSP|MCSPG|MEL-CSPG|MSK16|NG2	MIM:601172|HGNC:HGNC:2466|Ensembl:ENSG00000173546|HPRD:03105|Vega:OTTHUMG00000142836	chondroitin sulfate proteoglycan 4		GO:0005887(integral component of plasma membrane)//GO:0005576(extracellular region)//GO:0005796(Golgi lumen)//GO:0009986(cell surface)//GO:0031258(lamellipodium membrane)//GO:0043202(lysosomal lumen)//GO:0070062(extracellular exosome)//GO:0016324(apical plasma membrane)//GO:0005925(focal adhesion)	GO:0019901(protein kinase binding)//GO:0004871(signal transducer activity)	GO:0048771(tissue remodeling)//GO:0007169(transmembrane receptor protein tyrosine kinase signaling pathway)//GO:0030208(dermatan sulfate biosynthetic process)//GO:0035556(intracellular signal transduction)//GO:0000187(activation of MAPK activity)//GO:0008283(cell proliferation)//GO:0044281(small molecule metabolic process)//GO:0016477(cell migration)//GO:0030206(chondroitin sulfate biosynthetic p…
HCC1_MACS_peak_105127	chr15:75979616-75982091	58.6	2475	CDS	NM_001897	CSPG4	58.6	7.31	100	1464	HMW-MAA|MCSP|MCSPG|MEL-CSPG|MSK16|NG2	MIM:601172|HGNC:HGNC:2466|Ensembl:ENSG00000173546|HPRD:03105|Vega:OTTHUMG00000142836	chondroitin sulfate proteoglycan 4		GO:0005887(integral component of plasma membrane)//GO:0005576(extracellular region)//GO:0005796(Golgi lumen)//GO:0009986(cell surface)//GO:0031258(lamellipodium membrane)//GO:0043202(lysosomal lumen)//GO:0070062(extracellular exosome)//GO:0016324(apical plasma membrane)//GO:0005925(focal adhesion)	GO:0019901(protein kinase binding)//GO:0004871(signal transducer activity)	GO:0048771(tissue remodeling)//GO:0007169(transmembrane receptor protein tyrosine kinase signaling pathway)//GO:0030208(dermatan sulfate biosynthetic process)//GO:0035556(intracellular signal transduction)//GO:0000187(activation of MAPK activity)//GO:0008283(cell proliferation)//GO:0044281(small molecule metabolic process)//GO:0016477(cell migration)//GO:0030206(chondroitin sulfate biosynthetic p…
HCC1_MACS_peak_105129	chr15:75985410-75985574	44.13	164	CDS	NM_001897	CSPG4	44.13	12.86	100	1464	HMW-MAA|MCSP|MCSPG|MEL-CSPG|MSK16|NG2	MIM:601172|HGNC:HGNC:2466|Ensembl:ENSG00000173546|HPRD:03105|Vega:OTTHUMG00000142836	chondroitin sulfate proteoglycan 4		GO:0005887(integral component of plasma membrane)//GO:0005576(extracellular region)//GO:0005796(Golgi lumen)//GO:0009986(cell surface)//GO:0031258(lamellipodium membrane)//GO:0043202(lysosomal lumen)//GO:0070062(extracellular exosome)//GO:0016324(apical plasma membrane)//GO:0005925(focal adhesion)	GO:0019901(protein kinase binding)//GO:0004871(signal transducer activity)	GO:0048771(tissue remodeling)//GO:0007169(transmembrane receptor protein tyrosine kinase signaling pathway)//GO:0030208(dermatan sulfate biosynthetic process)//GO:0035556(intracellular signal transduction)//GO:0000187(activation of MAPK activity)//GO:0008283(cell proliferation)//GO:0044281(small molecule metabolic process)//GO:0016477(cell migration)//GO:0030206(chondroitin sulfate biosynthetic p…
HCC1_MACS_peak_105287	chr15:77092588-77092705	18.37	117	CDS	NM_020843	SCAPER	18.37	10.52	100	49855	MSTP063|ZNF291|Zfp291	MIM:611611|HGNC:HGNC:13081|Ensembl:ENSG00000140386|HPRD:11704|Vega:OTTHUMG00000172655	S-phase cyclin A-associated protein in the ER		GO:0005783(endoplasmic reticulum)//GO:0005634(nucleus)//GO:0005737(cytoplasm)	GO:0046872(metal ion binding)
HCC1_MACS_peak_105489	chr15:78403506-78403618	18.48	112	CDS	NM_006383	CIB2	18.48	6.43	100	10518	DFNB48|KIP2|USH1J	MIM:605564|HGNC:HGNC:24579|Ensembl:ENSG00000136425|HPRD:05713|Vega:OTTHUMG00000143731	calcium and integrin binding family member 2		GO:0001917(photoreceptor inner segment)//GO:0032420(stereocilium)//GO:0001750(photoreceptor outer segment)//GO:0005829(cytosol)//GO:0042383(sarcolemma)//GO:0031594(neuromuscular junction)//GO:0005927(muscle tendon junction)//GO:0072562(blood microparticle)//GO:0005737(cytoplasm)	GO:0005515(protein binding)//GO:0000287(magnesium ion binding)//GO:0005178(integrin binding)//GO:0005509(calcium ion binding)//GO:0042803(protein homodimerization activity)	GO:0071318(cellular response to ATP)//GO:0055074(calcium ion homeostasis)//GO:0045494(photoreceptor cell maintenance)//GO:0007204(positive regulation of cytosolic calcium ion concentration)
HCC1_MACS_peak_105498	chr15:78504890-78505068	26.62	178	startC	ENST00000559241	ACSBG1	26.62	9.64	100	23205	BG|BG1|BGM|GR-LACS|LPD	MIM:614362|HGNC:HGNC:29567|HPRD:16549	acyl-CoA synthetase bubblegum family member 1	hsa00061(Fatty acid biosynthesis)//hsa00071(Fatty acid degradation)//	GO:0005783(endoplasmic reticulum)//GO:0016023(cytoplasmic, membrane-bounded vesicle)//GO:0005737(cytoplasm)//GO:0005829(cytosol)	GO:0004467(long-chain fatty acid-CoA ligase activity)//GO:0003824(catalytic activity)//GO:0005524(ATP binding)//GO:0031957(very long-chain fatty acid-CoA ligase activity)	GO:0044255(cellular lipid metabolic process)//GO:0008152(metabolic process)//GO:0044281(small molecule metabolic process)//GO:0035338(long-chain fatty-acyl-CoA biosynthetic process)//GO:0001552(ovarian follicle atresia)//GO:0042552(myelination)//GO:0019432(triglyceride biosynthetic process)//GO:0001676(long-chain fatty acid metabolic process)//GO:0000038(very long-chain fatty acid metabolic proce…
HCC1_MACS_peak_105541	chr15:78921308-78921848	53.69	540	CDS	NM_000750	CHRNB4	53.69	16.37	100	1143	-	MIM:118509|HGNC:HGNC:1964|Ensembl:ENSG00000117971|HPRD:00337|Vega:OTTHUMG00000143860	cholinergic receptor nicotinic beta 4 subunit	hsa04080(Neuroactive ligand-receptor interaction)//hsa04725(Cholinergic synapse)	GO:0005892(acetylcholine-gated channel complex)//GO:0016021(integral component of membrane)//GO:0005887(integral component of plasma membrane)//GO:0043005(neuron projection)//GO:0005886(plasma membrane)//GO:0030054(cell junction)//GO:0045211(postsynaptic membrane)	GO:0015276(ligand-gated ion channel activity)//GO:0015464(acetylcholine receptor activity)//GO:0046982(protein heterodimerization activity)//GO:0042166(acetylcholine binding)//GO:0005230(extracellular ligand-gated ion channel activity)//GO:0004889(acetylcholine-activated cation-selective channel activity)//GO:0008144(drug binding)	GO:0060084(synaptic transmission involved in micturition)//GO:0007271(synaptic transmission, cholinergic)//GO:0051971(positive regulation of transmission of nerve impulse)//GO:0046928(regulation of neurotransmitter secretion)//GO:0051291(protein heterooligomerization)//GO:0007268(synaptic transmission)//GO:0035094(response to nicotine)//GO:0099565(chemical synaptic transmission, postsynaptic)//GO…
HCC1_MACS_peak_105558	chr15:79056040-79056175	25.25	135	CDS	NM_014272	ADAMTS7	25.25	10.23	100	11173	ADAM-TS 7|ADAM-TS7|ADAMTS-7	MIM:605009|HGNC:HGNC:223|Ensembl:ENSG00000136378|HPRD:05422|Vega:OTTHUMG00000172907	ADAM metallopeptidase with thrombospondin type 1 motif 7		GO:0005578(proteinaceous extracellular matrix)//GO:0005788(endoplasmic reticulum lumen)//GO:0009986(cell surface)	GO:0008237(metallopeptidase activity)//GO:0005515(protein binding)//GO:0008270(zinc ion binding)//GO:0004222(metalloendopeptidase activity)	GO:0044267(cellular protein metabolic process)//GO:0071773(cellular response to BMP stimulus)//GO:0071347(cellular response to interleukin-1)//GO:0071356(cellular response to tumor necrosis factor)//GO:0098779(mitophagy in response to mitochondrial depolarization)//GO:0032331(negative regulation of chondrocyte differentiation)//GO:0036066(protein O-linked fucosylation)//GO:0051603(proteolysis inv…
HCC1_MACS_peak_105561	chr15:79058396-79059393	21.67	997	CDS	NM_014272	ADAMTS7	21.67	8.77	100	11173	ADAM-TS 7|ADAM-TS7|ADAMTS-7	MIM:605009|HGNC:HGNC:223|Ensembl:ENSG00000136378|HPRD:05422|Vega:OTTHUMG00000172907	ADAM metallopeptidase with thrombospondin type 1 motif 7		GO:0005578(proteinaceous extracellular matrix)//GO:0005788(endoplasmic reticulum lumen)//GO:0009986(cell surface)	GO:0008237(metallopeptidase activity)//GO:0005515(protein binding)//GO:0008270(zinc ion binding)//GO:0004222(metalloendopeptidase activity)	GO:0044267(cellular protein metabolic process)//GO:0071773(cellular response to BMP stimulus)//GO:0071347(cellular response to interleukin-1)//GO:0071356(cellular response to tumor necrosis factor)//GO:0098779(mitophagy in response to mitochondrial depolarization)//GO:0032331(negative regulation of chondrocyte differentiation)//GO:0036066(protein O-linked fucosylation)//GO:0051603(proteolysis inv…
HCC1_MACS_peak_105564	chr15:79066965-79067135	16.75	170	CDS	NM_014272	ADAMTS7	16.75	7.31	100	11173	ADAM-TS 7|ADAM-TS7|ADAMTS-7	MIM:605009|HGNC:HGNC:223|Ensembl:ENSG00000136378|HPRD:05422|Vega:OTTHUMG00000172907	ADAM metallopeptidase with thrombospondin type 1 motif 7		GO:0005578(proteinaceous extracellular matrix)//GO:0005788(endoplasmic reticulum lumen)//GO:0009986(cell surface)	GO:0008237(metallopeptidase activity)//GO:0005515(protein binding)//GO:0008270(zinc ion binding)//GO:0004222(metalloendopeptidase activity)	GO:0044267(cellular protein metabolic process)//GO:0071773(cellular response to BMP stimulus)//GO:0071347(cellular response to interleukin-1)//GO:0071356(cellular response to tumor necrosis factor)//GO:0098779(mitophagy in response to mitochondrial depolarization)//GO:0032331(negative regulation of chondrocyte differentiation)//GO:0036066(protein O-linked fucosylation)//GO:0051603(proteolysis inv…
HCC1_MACS_peak_105962	chr15:82335197-82336346	24.33	1149	stopC	NM_032246	MEX3B	24.33	10.81	100	84206	MEX-3B|RKHD3|RNF195	MIM:611008|HGNC:HGNC:25297|Ensembl:ENSG00000183496|HPRD:15256|Vega:OTTHUMG00000147356	mex-3 RNA binding family member B		GO:0000932(cytoplasmic mRNA processing body)//GO:0005634(nucleus)	GO:0044822(poly(A) RNA binding)//GO:0008270(zinc ion binding)//GO:0005509(calcium ion binding)//GO:0032794(GTPase activating protein binding)	GO:0022409(positive regulation of cell-cell adhesion)//GO:0006468(protein phosphorylation)//GO:0043547(positive regulation of GTPase activity)//GO:0046777(protein autophosphorylation)//GO:0072697(protein localization to cell cortex)//GO:0050766(positive regulation of phagocytosis)
HCC1_MACS_peak_105987	chr15:82519790-82519913	15.21	123	CDS	NM_024580	EFTUD1	15.21	5.55	100
HCC1_MACS_peak_106011	chr15:82634969-82635262	83.31	293	stopC	NM_001164465	GOLGA6L10	83.31	19.87	100	647042	GOLGA6L18	HGNC:HGNC:37228|Ensembl:ENSG00000278662	golgin A6 family-like 10		GO:0005794(Golgi apparatus)
HCC1_MACS_peak_106012	chr15:82636942-82637652	33.56	710	CDS	ENST00000439287	GOLGA6L10	33.56	8.77	100	647042	GOLGA6L18	HGNC:HGNC:37228|Ensembl:ENSG00000278662	golgin A6 family-like 10		GO:0005794(Golgi apparatus)
HCC1_MACS_peak_106013	chr15:82638791-82638872	61.61	81	CDS	ENST00000439287	GOLGA6L10	61.61	12.27	100	647042	GOLGA6L18	HGNC:HGNC:37228|Ensembl:ENSG00000278662	golgin A6 family-like 10		GO:0005794(Golgi apparatus)
HCC1_MACS_peak_106050	chr15:82934265-82935146	233.73	881	CDS	ENST00000559949	GOLGA6L18	233.73	15.78	100
HCC1_MACS_peak_106060	chr15:83009756-83011547	75.51	1791	stopC	uc021ssz.1	GOLGA6L10	75.51	11.72	100	647042	GOLGA6L18	HGNC:HGNC:37228|Ensembl:ENSG00000278662	golgin A6 family-like 10		GO:0005794(Golgi apparatus)
HCC1_MACS_peak_106063	chr15:83018014-83018032	26.21	18	startC	NM_001164465	GOLGA6L10	26.21	11.98	100	647042	GOLGA6L18	HGNC:HGNC:37228|Ensembl:ENSG00000278662	golgin A6 family-like 10		GO:0005794(Golgi apparatus)
HCC1_MACS_peak_106146	chr15:83621282-83621476	13.32	194	startC	NM_004839	HOMER2	13.32	6.72	100	9455	ACPD|CPD|DFNA68|HOMER-2|VESL-2	MIM:604799|HGNC:HGNC:17513|Ensembl:ENSG00000103942|HPRD:07269|Vega:OTTHUMG00000172462	homer scaffolding protein 2	hsa04068(FoxO signaling pathway)//hsa04724(Glutamatergic synapse)	GO:0005886(plasma membrane)//GO:0045177(apical part of cell)//GO:0030425(dendrite)//GO:0014069(postsynaptic density)//GO:0030054(cell junction)//GO:0005730(nucleolus)//GO:0005634(nucleus)//GO:0045211(postsynaptic membrane)//GO:0005737(cytoplasm)//GO:0043025(neuronal cell body)	GO:0019904(protein domain specific binding)//GO:0042803(protein homodimerization activity)//GO:0003779(actin binding)//GO:0035256(G-protein coupled glutamate receptor binding)//GO:0046982(protein heterodimerization activity)//GO:0030160(GKAP/Homer scaffold activity)//GO:0005515(protein binding)	GO:0008277(regulation of G-protein coupled receptor protein signaling pathway)//GO:0048148(behavioral response to cocaine)//GO:0007216(G-protein coupled glutamate receptor signaling pathway)//GO:0035584(calcium-mediated signaling using intracellular calcium source)//GO:0048875(chemical homeostasis within a tissue)
HCC1_MACS_peak_106207	chr15:84257413-84257523	24.42	110	CDS	NM_003027	SH3GL3	24.42	10.23	100	6457	CNSA3|EEN-B2|HsT19371|SH3D2C|SH3P13	MIM:603362|HGNC:HGNC:10832|Ensembl:ENSG00000140600|HPRD:04528|Vega:OTTHUMG00000147361	SH3-domain GRB2-like 3	hsa04144(Endocytosis)	GO:0031901(early endosome membrane)//GO:0070062(extracellular exosome)//GO:0005737(cytoplasm)	GO:0008289(lipid binding)//GO:0005515(protein binding)//GO:0042802(identical protein binding)	GO:0006897(endocytosis)//GO:0007417(central nervous system development)//GO:0007165(signal transduction)
HCC1_MACS_peak_106216	chr15:84322879-84323028	14	149	5UTR	NM_207517	ADAMTSL3	14	7.6	100	57188	ADAMTSL-3	MIM:609199|HGNC:HGNC:14633|Ensembl:ENSG00000156218|HPRD:12426|Vega:OTTHUMG00000147363	ADAMTS like 3		GO:0005578(proteinaceous extracellular matrix)	GO:0008237(metallopeptidase activity)//GO:0008270(zinc ion binding)//GO:0005515(protein binding)	GO:0006508(proteolysis)
HCC1_MACS_peak_106244	chr15:84473401-84473447	13.38	46	CDS	NM_207517	ADAMTSL3	13.38	8.18	100	57188	ADAMTSL-3	MIM:609199|HGNC:HGNC:14633|Ensembl:ENSG00000156218|HPRD:12426|Vega:OTTHUMG00000147363	ADAMTS like 3		GO:0005578(proteinaceous extracellular matrix)	GO:0008237(metallopeptidase activity)//GO:0008270(zinc ion binding)//GO:0005515(protein binding)	GO:0006508(proteolysis)
HCC1_MACS_peak_106265	chr15:84566609-84566757	16.26	148	CDS	NM_207517	ADAMTSL3	16.26	7.31	100	57188	ADAMTSL-3	MIM:609199|HGNC:HGNC:14633|Ensembl:ENSG00000156218|HPRD:12426|Vega:OTTHUMG00000147363	ADAMTS like 3		GO:0005578(proteinaceous extracellular matrix)	GO:0008237(metallopeptidase activity)//GO:0008270(zinc ion binding)//GO:0005515(protein binding)	GO:0006508(proteolysis)
HCC1_MACS_peak_106278	chr15:84651024-84652096	21.26	1072	CDS	NM_207517	ADAMTSL3	21.26	9.64	100	57188	ADAMTSL-3	MIM:609199|HGNC:HGNC:14633|Ensembl:ENSG00000156218|HPRD:12426|Vega:OTTHUMG00000147363	ADAMTS like 3		GO:0005578(proteinaceous extracellular matrix)	GO:0008237(metallopeptidase activity)//GO:0008270(zinc ion binding)//GO:0005515(protein binding)	GO:0006508(proteolysis)
HCC1_MACS_peak_106289	chr15:84708199-84708593	38.88	394	3UTR	NM_207517	ADAMTSL3	38.88	12.86	100	57188	ADAMTSL-3	MIM:609199|HGNC:HGNC:14633|Ensembl:ENSG00000156218|HPRD:12426|Vega:OTTHUMG00000147363	ADAMTS like 3		GO:0005578(proteinaceous extracellular matrix)	GO:0008237(metallopeptidase activity)//GO:0008270(zinc ion binding)//GO:0005515(protein binding)	GO:0006508(proteolysis)
HCC1_MACS_peak_106315	chr15:84904633-84904670	15.46	37	startC	NM_001267536	GOLGA6L4	15.46	7.89	100	643707	-	Ensembl:ENSG00000184206|Vega:OTTHUMG00000163050	golgin A6 family-like 4		GO:0005794(Golgi apparatus)
HCC1_MACS_peak_106317	chr15:84911211-84912481	24.03	1270	stopC	NM_001267536	GOLGA6L4	24.03	10.48	100	643707	-	Ensembl:ENSG00000184206|Vega:OTTHUMG00000163050	golgin A6 family-like 4		GO:0005794(Golgi apparatus)
HCC1_MACS_peak_106362	chr15:85321413-85321543	18.66	130	5UTR	NM_014630	ZNF592	18.66	8.41	100	9640	CAMOS|SCAR5	MIM:613624|HGNC:HGNC:28986|Ensembl:ENSG00000166716|HPRD:10339|Vega:OTTHUMG00000172490	zinc finger protein 592		GO:0005634(nucleus)	GO:0046872(metal ion binding)//GO:0005515(protein binding)//GO:0003677(DNA binding)	GO:0006351(transcription, DNA-templated)//GO:0006355(regulation of transcription, DNA-templated)
HCC1_MACS_peak_10637	chr1:90024269-90024595	44.91	326	5UTR	ENST00000358200	LRRC8B	44.91	12.86	100	23507	TA-LRRP|TALRRP	MIM:612888|HGNC:HGNC:30692|Ensembl:ENSG00000197147|HPRD:18145|Vega:OTTHUMG00000010129	leucine-rich repeat containing 8 family member B		GO:0016021(integral component of membrane)//GO:0005886(plasma membrane)//GO:0005737(cytoplasm)	GO:0005515(protein binding)	GO:0098656(anion transmembrane transport)
HCC1_MACS_peak_106375	chr15:85399622-85401786	167.25	2164	CDS	NM_020778	ALPK3	167.25	16.95	100	57538	MAK|MIDORI	HGNC:HGNC:17574|Ensembl:ENSG00000136383|HPRD:11365|Vega:OTTHUMG00000148667	alpha kinase 3		GO:0005634(nucleus)	GO:0005524(ATP binding)//GO:0004674(protein serine/threonine kinase activity)	GO:0006468(protein phosphorylation)//GO:0007507(heart development)//GO:0055013(cardiac muscle cell development)
HCC1_MACS_peak_106541	chr15:86686929-86687076	14.06	147	startC	NM_152336	AGBL1	14.06	8.77	100	123624	CCP4|FECD8	MIM:615496|HGNC:HGNC:26504|Ensembl:ENSG00000166748|HPRD:07115|Vega:OTTHUMG00000149978	ATP/GTP binding protein-like 1		GO:0005829(cytosol)	GO:0008270(zinc ion binding)//GO:0015631(tubulin binding)//GO:0004181(metallocarboxypeptidase activity)	GO:0006508(proteolysis)//GO:0035610(protein side chain deglutamylation)//GO:0035609(C-terminal protein deglutamylation)
HCC1_MACS_peak_106693	chr15:88524456-88524530	16.68	74	CDS	NM_001007156	NTRK3	16.68	7.89	100	4916	GP145-TrkC|TRKC|gp145(trkC)	MIM:191316|HGNC:HGNC:8033|Ensembl:ENSG00000140538|HPRD:01870|Vega:OTTHUMG00000148677	neurotrophic tyrosine kinase, receptor, type 3	hsa04722(Neurotrophin signaling pathway)//hsa05230(Central carbon metabolism in cancer)	GO:0016020(membrane)//GO:0016021(integral component of membrane)//GO:0005887(integral component of plasma membrane)//GO:0043235(receptor complex)//GO:0005737(cytoplasm)	GO:0005524(ATP binding)//GO:0005004(GPI-linked ephrin receptor activity)//GO:0005030(neurotrophin receptor activity)//GO:0043121(neurotrophin binding)//GO:0004714(transmembrane receptor protein tyrosine kinase activity)//GO:0005515(protein binding)//GO:0002039(p53 binding)	GO:0007169(transmembrane receptor protein tyrosine kinase signaling pathway)//GO:0048013(ephrin receptor signaling pathway)//GO:0010628(positive regulation of gene expression)//GO:0060548(negative regulation of cell death)//GO:0019056(modulation by virus of host transcription)//GO:0038179(neurotrophin signaling pathway)//GO:0090102(cochlea development)//GO:0007623(circadian rhythm)//GO:0048691(po…
HCC1_MACS_peak_106732	chr15:89010380-89010633	27.42	253	startC	NM_022163	MRPL46	27.42	6.31	100	26589	C15orf4|LIECG2|P2ECSL	MIM:611851|HGNC:HGNC:1192|Ensembl:ENSG00000259494|HPRD:14765|Vega:OTTHUMG00000148683	mitochondrial ribosomal protein L46		GO:0005743(mitochondrial inner membrane)//GO:0005575(cellular_component)//GO:0005739(mitochondrion)//GO:0030054(cell junction)//GO:0005762(mitochondrial large ribosomal subunit)//GO:0005654(nucleoplasm)	GO:0003735(structural constituent of ribosome)//GO:0003674(molecular_function)//GO:0016787(hydrolase activity)	GO:0070124(mitochondrial translational initiation)//GO:0006996(organelle organization)//GO:0032543(mitochondrial translation)//GO:0070125(mitochondrial translational elongation)//GO:0008150(biological_process)//GO:0070126(mitochondrial translational termination)
HCC1_MACS_peak_106798	chr15:89754973-89755132	38.44	159	CDS	NM_000326	RLBP1	38.44	8.48	100	6017	CRALBP	MIM:180090|HGNC:HGNC:10024|Ensembl:ENSG00000140522|HPRD:01572|Vega:OTTHUMG00000172884	retinaldehyde binding protein 1		GO:0005622(intracellular)//GO:0044297(cell body)//GO:0005575(cellular_component)//GO:0005829(cytosol)	GO:0005502(11-cis retinal binding)//GO:0005215(transporter activity)//GO:0019841(retinol binding)	GO:0006810(transport)//GO:0001523(retinoid metabolic process)//GO:0006776(vitamin A metabolic process)//GO:0007603(phototransduction, visible light)//GO:0007601(visual perception)
HCC1_MACS_peak_106802	chr15:89788986-89789070	20.55	84	5UTR	ENST00000567996	FANCI	20.55	10.81	100	55215	KIAA1794	MIM:611360|HGNC:HGNC:25568|Ensembl:ENSG00000140525|HPRD:13339|Vega:OTTHUMG00000132993	Fanconi anemia complementation group I	hsa03460(Fanconi anemia pathway)	GO:0005654(nucleoplasm)//GO:0005737(cytoplasm)//GO:0016020(membrane)	GO:0070182(DNA polymerase binding)//GO:0005515(protein binding)//GO:0003677(DNA binding)	GO:0031398(positive regulation of protein ubiquitination)//GO:0007095(mitotic G2 DNA damage checkpoint)//GO:0036297(interstrand cross-link repair)//GO:0006281(DNA repair)
HCC1_MACS_peak_106807	chr15:89828326-89828449	26.17	123	CDS	NM_018193	FANCI	26.17	9.64	100	55215	KIAA1794	MIM:611360|HGNC:HGNC:25568|Ensembl:ENSG00000140525|HPRD:13339|Vega:OTTHUMG00000132993	Fanconi anemia complementation group I	hsa03460(Fanconi anemia pathway)	GO:0005654(nucleoplasm)//GO:0005737(cytoplasm)//GO:0016020(membrane)	GO:0070182(DNA polymerase binding)//GO:0005515(protein binding)//GO:0003677(DNA binding)	GO:0031398(positive regulation of protein ubiquitination)//GO:0007095(mitotic G2 DNA damage checkpoint)//GO:0036297(interstrand cross-link repair)//GO:0006281(DNA repair)
HCC1_MACS_peak_106815	chr15:89876326-89877144	13.09	818	startC	NM_002693	POLG	13.09	7.38	100	5428	MDP1|MIRAS|MTDPS4A|MTDPS4B|PEO|POLG1|POLGA|SANDO|SCAE	MIM:174763|HGNC:HGNC:9179|Ensembl:ENSG00000140521|HPRD:01438|Vega:OTTHUMG00000149646	polymerase (DNA directed), gamma		GO:0005743(mitochondrial inner membrane)//GO:0070062(extracellular exosome)//GO:0042645(mitochondrial nucleoid)//GO:0005760(gamma DNA polymerase complex)//GO:0043234(protein complex)//GO:0005739(mitochondrion)//GO:0043195(terminal bouton)	GO:0003887(DNA-directed DNA polymerase activity)//GO:0002020(protease binding)//GO:0003682(chromatin binding)//GO:0008408(3'-5' exonuclease activity)//GO:0005515(protein binding)//GO:0003677(DNA binding)	GO:0007568(aging)//GO:0055093(response to hyperoxia)//GO:0006287(base-excision repair, gap-filling)//GO:0006264(mitochondrial DNA replication)//GO:0010332(response to gamma radiation)//GO:0009416(response to light stimulus)//GO:0071897(DNA biosynthetic process)//GO:0090305(nucleic acid phosphodiester bond hydrolysis)//GO:0006261(DNA-dependent DNA replication)//GO:0006260(DNA replication)//GO:0071…
HCC1_MACS_peak_106854	chr15:90118817-90119471	15.45	654	startC	NM_152259	TICRR	15.45	8.77	100	90381	C15orf42|SLD3|Treslin	MIM:613298|HGNC:HGNC:28704|Ensembl:ENSG00000140534|HPRD:11357|Vega:OTTHUMG00000149648	TOPBP1 interacting checkpoint and replication regulator		GO:0005654(nucleoplasm)//GO:0005634(nucleus)	GO:0003682(chromatin binding)//GO:0005515(protein binding)	GO:0033314(mitotic DNA replication checkpoint)//GO:0010212(response to ionizing radiation)//GO:0000075(cell cycle checkpoint)//GO:0001731(formation of translation preinitiation complex)//GO:0006260(DNA replication)//GO:0006281(DNA repair)//GO:0030174(regulation of DNA-dependent DNA replication initiation)
HCC1_MACS_peak_106859	chr15:90137645-90137785	14.29	140	CDS	NM_152259	TICRR	14.29	8.48	100	90381	C15orf42|SLD3|Treslin	MIM:613298|HGNC:HGNC:28704|Ensembl:ENSG00000140534|HPRD:11357|Vega:OTTHUMG00000149648	TOPBP1 interacting checkpoint and replication regulator		GO:0005654(nucleoplasm)//GO:0005634(nucleus)	GO:0003682(chromatin binding)//GO:0005515(protein binding)	GO:0033314(mitotic DNA replication checkpoint)//GO:0010212(response to ionizing radiation)//GO:0000075(cell cycle checkpoint)//GO:0001731(formation of translation preinitiation complex)//GO:0006260(DNA replication)//GO:0006281(DNA repair)//GO:0030174(regulation of DNA-dependent DNA replication initiation)
HCC1_MACS_peak_106867	chr15:90168794-90169017	28.69	223	CDS	NM_152259	TICRR	28.69	12.57	100	90381	C15orf42|SLD3|Treslin	MIM:613298|HGNC:HGNC:28704|Ensembl:ENSG00000140534|HPRD:11357|Vega:OTTHUMG00000149648	TOPBP1 interacting checkpoint and replication regulator		GO:0005654(nucleoplasm)//GO:0005634(nucleus)	GO:0003682(chromatin binding)//GO:0005515(protein binding)	GO:0033314(mitotic DNA replication checkpoint)//GO:0010212(response to ionizing radiation)//GO:0000075(cell cycle checkpoint)//GO:0001731(formation of translation preinitiation complex)//GO:0006260(DNA replication)//GO:0006281(DNA repair)//GO:0030174(regulation of DNA-dependent DNA replication initiation)
HCC1_MACS_peak_106872	chr15:90190060-90190288	17.9	228	CDS	NM_198525	KIF7	17.9	9.06	100	374654	ACLS|AGBK|HLS2|JBTS12|UNQ340	MIM:611254|HGNC:HGNC:30497|Ensembl:ENSG00000166813|HPRD:14187|Vega:OTTHUMG00000157177	kinesin family member 7		GO:0097542(ciliary tip)//GO:0005871(kinesin complex)//GO:0005929(cilium)//GO:0005874(microtubule)	GO:0005524(ATP binding)//GO:0008017(microtubule binding)//GO:0005515(protein binding)//GO:0016887(ATPase activity)//GO:0003777(microtubule motor activity)	GO:0045880(positive regulation of smoothened signaling pathway)//GO:0003279(cardiac septum development)//GO:0007018(microtubule-based movement)//GO:0035904(aorta development)//GO:0008152(metabolic process)//GO:0060976(coronary vasculature development)//GO:0045879(negative regulation of smoothened signaling pathway)
HCC1_MACS_peak_106873	chr15:90191485-90192005	45.45	520	CDS	NM_198525	KIF7	45.45	8.77	100	374654	ACLS|AGBK|HLS2|JBTS12|UNQ340	MIM:611254|HGNC:HGNC:30497|Ensembl:ENSG00000166813|HPRD:14187|Vega:OTTHUMG00000157177	kinesin family member 7		GO:0097542(ciliary tip)//GO:0005871(kinesin complex)//GO:0005929(cilium)//GO:0005874(microtubule)	GO:0005524(ATP binding)//GO:0008017(microtubule binding)//GO:0005515(protein binding)//GO:0016887(ATPase activity)//GO:0003777(microtubule motor activity)	GO:0045880(positive regulation of smoothened signaling pathway)//GO:0003279(cardiac septum development)//GO:0007018(microtubule-based movement)//GO:0035904(aorta development)//GO:0008152(metabolic process)//GO:0060976(coronary vasculature development)//GO:0045879(negative regulation of smoothened signaling pathway)
HCC1_MACS_peak_106879	chr15:90233807-90234015	23.46	208	startC	NM_003847	PEX11A	23.46	7.6	100	8800	PEX11-ALPHA|PMP28|hsPEX11p	MIM:603866|HGNC:HGNC:8852|Ensembl:ENSG00000166821|HPRD:04843|Vega:OTTHUMG00000149809	peroxisomal biogenesis factor 11 alpha	hsa04146(Peroxisome)	GO:0043234(protein complex)//GO:0005777(peroxisome)//GO:0005778(peroxisomal membrane)//GO:0005779(integral component of peroxisomal membrane)	GO:0005515(protein binding)//GO:0042803(protein homodimerization activity)	GO:0044255(cellular lipid metabolic process)//GO:0007031(peroxisome organization)//GO:0044281(small molecule metabolic process)//GO:0016557(peroxisome membrane biogenesis)//GO:0016559(peroxisome fission)//GO:0044375(regulation of peroxisome size)//GO:0050873(brown fat cell differentiation)//GO:0007165(signal transduction)
HCC1_MACS_peak_106889	chr15:90319905-90320500	23.79	595	CDS	NM_001039958	MESP2	23.79	10.52	100	145873	SCDO2|bHLHc6	MIM:605195|HGNC:HGNC:29659|Ensembl:ENSG00000188095|Vega:OTTHUMG00000172016	mesoderm posterior bHLH transcription factor 2		GO:0005634(nucleus)//GO:0070062(extracellular exosome)	GO:0046983(protein dimerization activity)//GO:0003677(DNA binding)	GO:0007219(Notch signaling pathway)//GO:0007275(multicellular organism development)//GO:0006351(transcription, DNA-templated)//GO:0006355(regulation of transcription, DNA-templated)
HCC1_MACS_peak_106920	chr15:90645507-90645741	57.87	234	startC	NM_002168	IDH2	57.87	13.52	100	3418	D2HGA2|ICD-M|IDH|IDHM|IDP|IDPM|mNADP-IDH	MIM:147650|HGNC:HGNC:5383|Ensembl:ENSG00000182054|HPRD:00973|Vega:OTTHUMG00000149815	isocitrate dehydrogenase 2 (NADP+), mitochondrial	hsa00020(Citrate cycle (TCA cycle))//hsa00480(Glutathione metabolism)//	GO:0005743(mitochondrial inner membrane)//GO:0070062(extracellular exosome)//GO:0005759(mitochondrial matrix)//GO:0005777(peroxisome)//GO:0005829(cytosol)//GO:0005739(mitochondrion)	GO:0000287(magnesium ion binding)//GO:0051287(NAD binding)//GO:0004450(isocitrate dehydrogenase (NADP+) activity)	GO:0055114(oxidation-reduction process)//GO:0006102(isocitrate metabolic process)//GO:0006103(2-oxoglutarate metabolic process)//GO:0005975(carbohydrate metabolic process)//GO:0006097(glyoxylate cycle)//GO:0044237(cellular metabolic process)//GO:0044281(small molecule metabolic process)//GO:0006099(tricarboxylic acid cycle)
HCC1_MACS_peak_107041	chr15:91671952-91672040	20.49	88	5UTR	NM_014848	SV2B	20.49	7.6	100	9899	HsT19680	MIM:185861|HGNC:HGNC:16874|Ensembl:ENSG00000185518|HPRD:11765|Vega:OTTHUMG00000149833	synaptic vesicle glycoprotein 2B	hsa04512(ECM-receptor interaction)	GO:0005886(plasma membrane)//GO:0016020(membrane)//GO:0001669(acrosomal vesicle)//GO:0016021(integral component of membrane)//GO:0008021(synaptic vesicle)//GO:0030054(cell junction)//GO:0030672(synaptic vesicle membrane)	GO:0005515(protein binding)//GO:0022857(transmembrane transporter activity)	GO:0055085(transmembrane transport)//GO:0006836(neurotransmitter transport)
HCC1_MACS_peak_107155	chr15:92459222-92459627	17.27	405	CDS	NM_013272	SLCO3A1	17.27	7.01	100	28232	OATP-D|OATP3A1|OATPD|SLC21A11	MIM:612435|HGNC:HGNC:10952|Ensembl:ENSG00000176463|HPRD:07502|Vega:OTTHUMG00000149846	solute carrier organic anion transporter family member 3A1		GO:0016021(integral component of membrane)//GO:0005887(integral component of plasma membrane)//GO:0005886(plasma membrane)	GO:0015347(sodium-independent organic anion transmembrane transporter activity)//GO:0005215(transporter activity)	GO:0055085(transmembrane transport)//GO:0006810(transport)//GO:0015732(prostaglandin transport)//GO:0043252(sodium-independent organic anion transport)
HCC1_MACS_peak_107181	chr15:92647508-92647772	14.47	264	CDS	NM_013272	SLCO3A1	14.47	9.94	100	28232	OATP-D|OATP3A1|OATPD|SLC21A11	MIM:612435|HGNC:HGNC:10952|Ensembl:ENSG00000176463|HPRD:07502|Vega:OTTHUMG00000149846	solute carrier organic anion transporter family member 3A1		GO:0016021(integral component of membrane)//GO:0005887(integral component of plasma membrane)//GO:0005886(plasma membrane)	GO:0015347(sodium-independent organic anion transmembrane transporter activity)//GO:0005215(transporter activity)	GO:0055085(transmembrane transport)//GO:0006810(transport)//GO:0015732(prostaglandin transport)//GO:0043252(sodium-independent organic anion transport)
HCC1_MACS_peak_107280	chr15:93588514-93588935	33.85	421	CDS	NM_020211	RGMA	33.85	11.4	100	56963	RGM	MIM:607362|HGNC:HGNC:30308|Ensembl:ENSG00000182175|HPRD:09560|Vega:OTTHUMG00000171781	repulsive guidance molecule family member a		GO:0005886(plasma membrane)//GO:0070062(extracellular exosome)//GO:0009986(cell surface)//GO:0043005(neuron projection)//GO:0031225(anchored component of membrane)//GO:0005783(endoplasmic reticulum)	GO:1990459(transferrin receptor binding)//GO:0005515(protein binding)//GO:0001948(glycoprotein binding)//GO:0015026(coreceptor activity)	GO:0030509(BMP signaling pathway)//GO:0010976(positive regulation of neuron projection development)//GO:0007411(axon guidance)//GO:0048681(negative regulation of axon regeneration)//GO:0048671(negative regulation of collateral sprouting)//GO:0045944(positive regulation of transcription from RNA polymerase II promoter)//GO:0001843(neural tube closure)
HCC1_MACS_peak_107281	chr15:93595216-93595737	20.38	521	stopC	ENST00000556087	RGMA	20.38	8.77	100	56963	RGM	MIM:607362|HGNC:HGNC:30308|Ensembl:ENSG00000182175|HPRD:09560|Vega:OTTHUMG00000171781	repulsive guidance molecule family member a		GO:0005886(plasma membrane)//GO:0070062(extracellular exosome)//GO:0009986(cell surface)//GO:0043005(neuron projection)//GO:0031225(anchored component of membrane)//GO:0005783(endoplasmic reticulum)	GO:1990459(transferrin receptor binding)//GO:0005515(protein binding)//GO:0001948(glycoprotein binding)//GO:0015026(coreceptor activity)	GO:0030509(BMP signaling pathway)//GO:0010976(positive regulation of neuron projection development)//GO:0007411(axon guidance)//GO:0048681(negative regulation of axon regeneration)//GO:0048671(negative regulation of collateral sprouting)//GO:0045944(positive regulation of transcription from RNA polymerase II promoter)//GO:0001843(neural tube closure)
HCC1_MACS_peak_107400	chr15:94913315-94913409	13.81	94	CDS	NM_018349	MCTP2	13.81	9.06	100	55784	-	MIM:616297|HGNC:HGNC:25636|Ensembl:ENSG00000140563|HPRD:07738|Vega:OTTHUMG00000171751	multiple C2 domains, transmembrane 2		GO:0005783(endoplasmic reticulum)//GO:0005654(nucleoplasm)//GO:0016021(integral component of membrane)//GO:0005737(cytoplasm)//GO:0016020(membrane)	GO:0005544(calcium-dependent phospholipid binding)//GO:0005509(calcium ion binding)	GO:0007275(multicellular organism development)//GO:0019722(calcium-mediated signaling)
HCC1_MACS_peak_107920	chr15:99023828-99024006	17.71	178	CDS	NM_182562	FAM169B	17.71	7.31	100	283777	-	HGNC:HGNC:26835|Ensembl:ENSG00000185087|HPRD:08265|Vega:OTTHUMG00000171863	family with sequence similarity 169 member B
HCC1_MACS_peak_107964	chr15:99451913-99452128	13.46	215	CDS	NM_000875	IGF1R	13.46	6.43	100	3480	CD221|IGFIR|IGFR|JTK13	MIM:147370|HGNC:HGNC:5465|Ensembl:ENSG00000140443|HPRD:00932|Vega:OTTHUMG00000149851	insulin like growth factor 1 receptor	hsa04014(Ras signaling pathway)//hsa04015(Rap1 signaling pathway)//hsa04066(HIF-1 signaling pathway)//hsa04068(FoxO signaling pathway)//hsa04114(Oocyte meiosis)//hsa04144(Endocytosis)//hsa04151(PI3K-Akt signaling pathway)//hsa04152(AMPK signaling pathway)//	GO:0005886(plasma membrane)//GO:0005887(integral component of plasma membrane)//GO:0043235(receptor complex)//GO:0016020(membrane)//GO:0016021(integral component of membrane)//GO:0043231(intracellular membrane-bounded organelle)	GO:0004713(protein tyrosine kinase activity)//GO:0042802(identical protein binding)//GO:0005524(ATP binding)//GO:0043559(insulin binding)//GO:0043560(insulin receptor substrate binding)//GO:0004714(transmembrane receptor protein tyrosine kinase activity)//GO:0043548(phosphatidylinositol 3-kinase binding)//GO:0005010(insulin-like growth factor-activated receptor activity)//GO:0031994(insulin-like …	GO:0007169(transmembrane receptor protein tyrosine kinase signaling pathway)//GO:0043066(negative regulation of apoptotic process)//GO:0006955(immune response)//GO:0060740(prostate gland epithelium morphogenesis)//GO:0048009(insulin-like growth factor receptor signaling pathway)//GO:0030238(male sex determination)//GO:0014065(phosphatidylinositol 3-kinase signaling)//GO:0051262(protein tetrameriz…
HCC1_MACS_peak_107965	chr15:99465376-99465671	29.85	295	stopC	uc010urq.2	IGF1R	29.85	9.35	100	3480	CD221|IGFIR|IGFR|JTK13	MIM:147370|HGNC:HGNC:5465|Ensembl:ENSG00000140443|HPRD:00932|Vega:OTTHUMG00000149851	insulin like growth factor 1 receptor	hsa04014(Ras signaling pathway)//hsa04015(Rap1 signaling pathway)//hsa04066(HIF-1 signaling pathway)//hsa04068(FoxO signaling pathway)//hsa04114(Oocyte meiosis)//hsa04144(Endocytosis)//hsa04151(PI3K-Akt signaling pathway)//hsa04152(AMPK signaling pathway)//	GO:0005886(plasma membrane)//GO:0005887(integral component of plasma membrane)//GO:0043235(receptor complex)//GO:0016020(membrane)//GO:0016021(integral component of membrane)//GO:0043231(intracellular membrane-bounded organelle)	GO:0004713(protein tyrosine kinase activity)//GO:0042802(identical protein binding)//GO:0005524(ATP binding)//GO:0043559(insulin binding)//GO:0043560(insulin receptor substrate binding)//GO:0004714(transmembrane receptor protein tyrosine kinase activity)//GO:0043548(phosphatidylinositol 3-kinase binding)//GO:0005010(insulin-like growth factor-activated receptor activity)//GO:0031994(insulin-like …	GO:0007169(transmembrane receptor protein tyrosine kinase signaling pathway)//GO:0043066(negative regulation of apoptotic process)//GO:0006955(immune response)//GO:0060740(prostate gland epithelium morphogenesis)//GO:0048009(insulin-like growth factor receptor signaling pathway)//GO:0030238(male sex determination)//GO:0014065(phosphatidylinositol 3-kinase signaling)//GO:0051262(protein tetrameriz…
HCC1_MACS_peak_107966	chr15:99472786-99472889	13.81	103	CDS	NM_000875	IGF1R	13.81	7.31	100	3480	CD221|IGFIR|IGFR|JTK13	MIM:147370|HGNC:HGNC:5465|Ensembl:ENSG00000140443|HPRD:00932|Vega:OTTHUMG00000149851	insulin like growth factor 1 receptor	hsa04014(Ras signaling pathway)//hsa04015(Rap1 signaling pathway)//hsa04066(HIF-1 signaling pathway)//hsa04068(FoxO signaling pathway)//hsa04114(Oocyte meiosis)//hsa04144(Endocytosis)//hsa04151(PI3K-Akt signaling pathway)//hsa04152(AMPK signaling pathway)//	GO:0005886(plasma membrane)//GO:0005887(integral component of plasma membrane)//GO:0043235(receptor complex)//GO:0016020(membrane)//GO:0016021(integral component of membrane)//GO:0043231(intracellular membrane-bounded organelle)	GO:0004713(protein tyrosine kinase activity)//GO:0042802(identical protein binding)//GO:0005524(ATP binding)//GO:0043559(insulin binding)//GO:0043560(insulin receptor substrate binding)//GO:0004714(transmembrane receptor protein tyrosine kinase activity)//GO:0043548(phosphatidylinositol 3-kinase binding)//GO:0005010(insulin-like growth factor-activated receptor activity)//GO:0031994(insulin-like …	GO:0007169(transmembrane receptor protein tyrosine kinase signaling pathway)//GO:0043066(negative regulation of apoptotic process)//GO:0006955(immune response)//GO:0060740(prostate gland epithelium morphogenesis)//GO:0048009(insulin-like growth factor receptor signaling pathway)//GO:0030238(male sex determination)//GO:0014065(phosphatidylinositol 3-kinase signaling)//GO:0051262(protein tetrameriz…
HCC1_MACS_peak_107970	chr15:99500289-99501755	17.26	1466	stopC	NM_000875	IGF1R	17.26	8.18	100	3480	CD221|IGFIR|IGFR|JTK13	MIM:147370|HGNC:HGNC:5465|Ensembl:ENSG00000140443|HPRD:00932|Vega:OTTHUMG00000149851	insulin like growth factor 1 receptor	hsa04014(Ras signaling pathway)//hsa04015(Rap1 signaling pathway)//hsa04066(HIF-1 signaling pathway)//hsa04068(FoxO signaling pathway)//hsa04114(Oocyte meiosis)//hsa04144(Endocytosis)//hsa04151(PI3K-Akt signaling pathway)//hsa04152(AMPK signaling pathway)//	GO:0005886(plasma membrane)//GO:0005887(integral component of plasma membrane)//GO:0043235(receptor complex)//GO:0016020(membrane)//GO:0016021(integral component of membrane)//GO:0043231(intracellular membrane-bounded organelle)	GO:0004713(protein tyrosine kinase activity)//GO:0042802(identical protein binding)//GO:0005524(ATP binding)//GO:0043559(insulin binding)//GO:0043560(insulin receptor substrate binding)//GO:0004714(transmembrane receptor protein tyrosine kinase activity)//GO:0043548(phosphatidylinositol 3-kinase binding)//GO:0005010(insulin-like growth factor-activated receptor activity)//GO:0031994(insulin-like …	GO:0007169(transmembrane receptor protein tyrosine kinase signaling pathway)//GO:0043066(negative regulation of apoptotic process)//GO:0006955(immune response)//GO:0060740(prostate gland epithelium morphogenesis)//GO:0048009(insulin-like growth factor receptor signaling pathway)//GO:0030238(male sex determination)//GO:0014065(phosphatidylinositol 3-kinase signaling)//GO:0051262(protein tetrameriz…
HCC1_MACS_peak_107975	chr15:99512653-99512880	15.2	227	CDS	NM_001102612	PGPEP1L	15.2	5.55	100	145814	-	HGNC:HGNC:27080|Ensembl:ENSG00000183571|Vega:OTTHUMG00000171896	pyroglutamyl-peptidase I-like			GO:0008234(cysteine-type peptidase activity)	GO:0006508(proteolysis)
HCC1_MACS_peak_108010	chr15:99789375-99789559	15.38	184	5UTR	NM_001288615	TTC23	15.38	8.95	100	64927	HCC-8	HGNC:HGNC:25730|Ensembl:ENSG00000103852|HPRD:07777|Vega:OTTHUMG00000147344	tetratricopeptide repeat domain 23			GO:0005515(protein binding)
HCC1_MACS_peak_108091	chr15:100537589-100537794	25.81	205	CDS	NM_139057	ADAMTS17	25.81	7.89	100	170691	-	MIM:607511|HGNC:HGNC:17109|Ensembl:ENSG00000140470|HPRD:06332|Vega:OTTHUMG00000149867	ADAM metallopeptidase with thrombospondin type 1 motif 17		GO:0005578(proteinaceous extracellular matrix)	GO:0008270(zinc ion binding)//GO:0004222(metalloendopeptidase activity)	GO:0006508(proteolysis)
HCC1_MACS_peak_108143	chr15:100739562-100739628	37.89	66	CDS	NM_139057	ADAMTS17	37.89	9.64	100	170691	-	MIM:607511|HGNC:HGNC:17109|Ensembl:ENSG00000140470|HPRD:06332|Vega:OTTHUMG00000149867	ADAM metallopeptidase with thrombospondin type 1 motif 17		GO:0005578(proteinaceous extracellular matrix)	GO:0008270(zinc ion binding)//GO:0004222(metalloendopeptidase activity)	GO:0006508(proteolysis)
HCC1_MACS_peak_108169	chr15:100871178-100871259	19.69	81	CDS	NM_139057	ADAMTS17	19.69	5.85	100	170691	-	MIM:607511|HGNC:HGNC:17109|Ensembl:ENSG00000140470|HPRD:06332|Vega:OTTHUMG00000149867	ADAM metallopeptidase with thrombospondin type 1 motif 17		GO:0005578(proteinaceous extracellular matrix)	GO:0008270(zinc ion binding)//GO:0004222(metalloendopeptidase activity)	GO:0006508(proteolysis)
HCC1_MACS_peak_108250	chr15:101561257-101561387	21.91	130	CDS	NM_024652	LRRK1	21.91	5.85	100	79705	RIPK6|Roco1	MIM:610986|HGNC:HGNC:18608|Ensembl:ENSG00000154237|HPRD:14319|Vega:OTTHUMG00000165514	leucine-rich repeat kinase 1		GO:0005739(mitochondrion)//GO:0005737(cytoplasm)	GO:0004674(protein serine/threonine kinase activity)//GO:0004672(protein kinase activity)//GO:0042802(identical protein binding)//GO:0005524(ATP binding)//GO:0005525(GTP binding)//GO:0046872(metal ion binding)//GO:0005515(protein binding)	GO:0045453(bone resorption)//GO:0050732(negative regulation of peptidyl-tyrosine phosphorylation)//GO:0090263(positive regulation of canonical Wnt signaling pathway)//GO:0007264(small GTPase mediated signal transduction)//GO:0050731(positive regulation of peptidyl-tyrosine phosphorylation)//GO:1902533(positive regulation of intracellular signal transduction)//GO:0036035(osteoclast development)//G…
HCC1_MACS_peak_108325	chr15:102190206-102190573	13.83	367	startC	ENST00000561373	TM2D3	13.83	9.64	100	80213	BLP2	MIM:610014|HGNC:HGNC:24128|Ensembl:ENSG00000184277|HPRD:16554|Vega:OTTHUMG00000149872	TM2 domain containing 3		GO:0016021(integral component of membrane)
HCC1_MACS_peak_108327	chr15:102197124-102197239	20.36	115	CDS	NM_152334	TARSL2	20.36	10.81	100	123283	-	HGNC:HGNC:24728|Ensembl:ENSG00000185418|HPRD:15469|Vega:OTTHUMG00000149869	threonyl-tRNA synthetase-like 2	hsa00970(Aminoacyl-tRNA biosynthesis)	GO:0005575(cellular_component)//GO:0005737(cytoplasm)	GO:0005524(ATP binding)//GO:0003674(molecular_function)//GO:0016876(ligase activity, forming aminoacyl-tRNA and related compounds)//GO:0005515(protein binding)//GO:0004829(threonine-tRNA ligase activity)	GO:0043039(tRNA aminoacylation)//GO:0008150(biological_process)//GO:0006435(threonyl-tRNA aminoacylation)
HCC1_MACS_peak_108330	chr15:102211688-102211789	20.45	101	CDS	NM_152334	TARSL2	20.45	9.81	100	123283	-	HGNC:HGNC:24728|Ensembl:ENSG00000185418|HPRD:15469|Vega:OTTHUMG00000149869	threonyl-tRNA synthetase-like 2	hsa00970(Aminoacyl-tRNA biosynthesis)	GO:0005575(cellular_component)//GO:0005737(cytoplasm)	GO:0005524(ATP binding)//GO:0003674(molecular_function)//GO:0016876(ligase activity, forming aminoacyl-tRNA and related compounds)//GO:0005515(protein binding)//GO:0004829(threonine-tRNA ligase activity)	GO:0043039(tRNA aminoacylation)//GO:0008150(biological_process)//GO:0006435(threonyl-tRNA aminoacylation)
HCC1_MACS_peak_108374	chr15:102462244-102463298	91.29	1054	stopC	ENST00000326183	OR4F4	91.29	13.15	100	26682	OLA-7501|OR4F18	HGNC:HGNC:8301|Ensembl:ENSG00000177693|HPRD:14973|Vega:OTTHUMG00000172272	olfactory receptor family 4 subfamily F member 4	hsa04740(Olfactory transduction)	GO:0005886(plasma membrane)//GO:0016021(integral component of membrane)	GO:0004930(G-protein coupled receptor activity)//GO:0004888(transmembrane signaling receptor activity)//GO:0004984(olfactory receptor activity)	GO:0050911(detection of chemical stimulus involved in sensory perception of smell)//GO:0007186(G-protein coupled receptor signaling pathway)//GO:0050907(detection of chemical stimulus involved in sensory perception)
HCC1_MACS_peak_108398	chr16:110693-111457	23.53	764	stopC	uc010uty.2	RHBDF1	23.53	6.72	100	64285	C16orf8|Dist1|EGFR-RS|gene-89|gene-90|hDist1	MIM:614403|HGNC:HGNC:20561|Ensembl:ENSG00000007384|HPRD:07027|Vega:OTTHUMG00000060719	rhomboid 5 homolog 1 (Drosophila)		GO:0016021(integral component of membrane)//GO:0005789(endoplasmic reticulum membrane)//GO:0000139(Golgi membrane)	GO:0004252(serine-type endopeptidase activity)//GO:0019838(growth factor binding)	GO:0061136(regulation of proteasomal protein catabolic process)//GO:0050708(regulation of protein secretion)//GO:0008283(cell proliferation)//GO:0016477(cell migration)//GO:0050709(negative regulation of protein secretion)//GO:0016485(protein processing)//GO:0006508(proteolysis)//GO:0042058(regulation of epidermal growth factor receptor signaling pathway)//GO:0015031(protein transport)
HCC1_MACS_peak_108403	chr16:128223-128332	15.55	109	5UTR	NM_002434	MPG	15.55	6.14	100	4350	AAG|ADPG|APNG|CRA36.1|MDG|Mid1|PIG11|PIG16|anpg	MIM:156565|HGNC:HGNC:7211|Ensembl:ENSG00000103152|HPRD:06766|Vega:OTTHUMG00000047887	N-methylpurine DNA glycosylase	hsa03410(Base excision repair)	GO:0042645(mitochondrial nucleoid)//GO:0005654(nucleoplasm)//GO:0016021(integral component of membrane)	GO:0008725(DNA-3-methyladenine glycosylase activity)//GO:0003905(alkylbase DNA N-glycosylase activity)//GO:0052822(DNA-3-methylguanine glycosylase activity)//GO:0052821(DNA-7-methyladenine glycosylase activity)//GO:0003684(damaged DNA binding)//GO:0043916(DNA-7-methylguanine glycosylase activity)//GO:0005515(protein binding)//GO:0003677(DNA binding)	GO:0006281(DNA repair)//GO:0006307(DNA dealkylation involved in DNA repair)//GO:0006284(base-excision repair)//GO:0006285(base-excision repair, AP site formation)//GO:0045007(depurination)
HCC1_MACS_peak_108438	chr16:320521-320660	13.45	139	CDS	NM_183337	RGS11	13.45	5.85	100	8786	RS11	MIM:603895|HGNC:HGNC:9993|Ensembl:ENSG00000076344|HPRD:04872|Vega:OTTHUMG00000064893	regulator of G-protein signaling 11		GO:0005886(plasma membrane)//GO:0005834(heterotrimeric G-protein complex)//GO:0044292(dendrite terminus)//GO:0043234(protein complex)//GO:0005622(intracellular)//GO:0005737(cytoplasm)	GO:0004871(signal transducer activity)//GO:0005096(GTPase activator activity)//GO:0031681(G-protein beta-subunit binding)	GO:0008277(regulation of G-protein coupled receptor protein signaling pathway)//GO:0009968(negative regulation of signal transduction)//GO:0035556(intracellular signal transduction)//GO:0007186(G-protein coupled receptor signaling pathway)//GO:0043547(positive regulation of GTPase activity)
HCC1_MACS_peak_108447	chr16:364542-364683	18.39	141	CDS	NM_003502	AXIN1	18.39	7.31	100	8312	AXIN|PPP1R49	MIM:603816|HGNC:HGNC:903|Ensembl:ENSG00000103126|HPRD:04819|Vega:OTTHUMG00000064930	axin 1	hsa04310(Wnt signaling pathway)//hsa04390(Hippo signaling pathway)//hsa04550(Signaling pathways regulating pluripotency of stem cells)//hsa05200(Pathways in cancer)//hsa05210(Colorectal cancer)//hsa05213(Endometrial cancer)//hsa05217(Basal cell carcinoma)	GO:0016328(lateral plasma membrane)//GO:0005881(cytoplasmic microtubule)//GO:0005938(cell cortex)//GO:0030877(beta-catenin destruction complex)//GO:0071944(cell periphery)//GO:0048471(perinuclear region of cytoplasm)//GO:0005829(cytosol)//GO:0014069(postsynaptic density)//GO:0016023(cytoplasmic, membrane-bounded vesicle)//GO:0031410(cytoplasmic vesicle)//GO:0005634(nucleus)//GO:0005737(cytoplasm)	GO:0070016(armadillo repeat domain binding)//GO:0031625(ubiquitin protein ligase binding)//GO:0008013(beta-catenin binding)//GO:0019901(protein kinase binding)//GO:0004871(signal transducer activity)//GO:0019899(enzyme binding)//GO:0042803(protein homodimerization activity)//GO:0042802(identical protein binding)//GO:0070412(R-SMAD binding)//GO:0070411(I-SMAD binding)//GO:0005096(GTPase activator …	GO:0051260(protein homooligomerization)//GO:0007257(activation of JUN kinase activity)//GO:0060272(embryonic skeletal joint morphogenesis)//GO:0045732(positive regulation of protein catabolic process)//GO:0090244(Wnt signaling pathway involved in somitogenesis)//GO:0007605(sensory perception of sound)//GO:0051248(negative regulation of protein metabolic process)//GO:0060823(canonical Wnt signalin…
HCC1_MACS_peak_108469	chr16:447191-447313	35.56	122	startC	NM_005009	NME4	35.56	8.18	100	4833	NDPK-D|NM23H4|nm23-H4	MIM:601818|HGNC:HGNC:7852|Ensembl:ENSG00000103202|HPRD:03489|Vega:OTTHUMG00000047995	NME/NM23 nucleoside diphosphate kinase 4	hsa00230(Purine metabolism)//hsa00240(Pyrimidine metabolism)//	GO:0005743(mitochondrial inner membrane)//GO:0005739(mitochondrion)//GO:0005758(mitochondrial intermembrane space)//GO:0005759(mitochondrial matrix)	GO:0005524(ATP binding)//GO:0008289(lipid binding)//GO:0046872(metal ion binding)//GO:0005515(protein binding)//GO:0004550(nucleoside diphosphate kinase activity)	GO:0006220(pyrimidine nucleotide metabolic process)//GO:0044281(small molecule metabolic process)//GO:0006165(nucleoside diphosphate phosphorylation)//GO:0006163(purine nucleotide metabolic process)//GO:0006228(UTP biosynthetic process)//GO:0006241(CTP biosynthetic process)//GO:0006869(lipid transport)//GO:0009116(nucleoside metabolic process)//GO:0015949(nucleobase-containing small molecule inte…
HCC1_MACS_peak_108470	chr16:447741-448179	20.64	438	5UTR	NM_001286440	NME4	20.64	7.89	100	4833	NDPK-D|NM23H4|nm23-H4	MIM:601818|HGNC:HGNC:7852|Ensembl:ENSG00000103202|HPRD:03489|Vega:OTTHUMG00000047995	NME/NM23 nucleoside diphosphate kinase 4	hsa00230(Purine metabolism)//hsa00240(Pyrimidine metabolism)//	GO:0005743(mitochondrial inner membrane)//GO:0005739(mitochondrion)//GO:0005758(mitochondrial intermembrane space)//GO:0005759(mitochondrial matrix)	GO:0005524(ATP binding)//GO:0008289(lipid binding)//GO:0046872(metal ion binding)//GO:0005515(protein binding)//GO:0004550(nucleoside diphosphate kinase activity)	GO:0006220(pyrimidine nucleotide metabolic process)//GO:0044281(small molecule metabolic process)//GO:0006165(nucleoside diphosphate phosphorylation)//GO:0006163(purine nucleotide metabolic process)//GO:0006228(UTP biosynthetic process)//GO:0006241(CTP biosynthetic process)//GO:0006869(lipid transport)//GO:0009116(nucleoside metabolic process)//GO:0015949(nucleobase-containing small molecule inte…
HCC1_MACS_peak_108502	chr16:570725-572283	49.03	1558	stopC	NM_014700	RAB11FIP3	49.03	9.16	100	9727	CART1|Rab11-FIP3	MIM:608738|HGNC:HGNC:17224|Ensembl:ENSG00000090565|HPRD:18521|Vega:OTTHUMG00000047843	RAB11 family interacting protein 3 (class II)	hsa04144(Endocytosis)	GO:0005768(endosome)//GO:0045171(intercellular bridge)//GO:0055038(recycling endosome membrane)//GO:0055037(recycling endosome)//GO:0005815(microtubule organizing center)//GO:0043231(intracellular membrane-bounded organelle)//GO:0005829(cytosol)//GO:0005813(centrosome)//GO:0030496(midbody)//GO:0005654(nucleoplasm)//GO:0032154(cleavage furrow)	GO:0030306(ADP-ribosylation factor binding)//GO:0017137(Rab GTPase binding)//GO:0042803(protein homodimerization activity)//GO:0051959(dynein light intermediate chain binding)//GO:0005515(protein binding)//GO:0005509(calcium ion binding)	GO:0032456(endocytic recycling)//GO:0016192(vesicle-mediated transport)//GO:0000910(cytokinesis)//GO:0070164(negative regulation of adiponectin secretion)//GO:0006996(organelle organization)
HCC1_MACS_peak_108503	chr16:572309-572481	40.48	172	3UTR	NM_014700	RAB11FIP3	40.48	10.52	100	9727	CART1|Rab11-FIP3	MIM:608738|HGNC:HGNC:17224|Ensembl:ENSG00000090565|HPRD:18521|Vega:OTTHUMG00000047843	RAB11 family interacting protein 3 (class II)	hsa04144(Endocytosis)	GO:0005768(endosome)//GO:0045171(intercellular bridge)//GO:0055038(recycling endosome membrane)//GO:0055037(recycling endosome)//GO:0005815(microtubule organizing center)//GO:0043231(intracellular membrane-bounded organelle)//GO:0005829(cytosol)//GO:0005813(centrosome)//GO:0030496(midbody)//GO:0005654(nucleoplasm)//GO:0032154(cleavage furrow)	GO:0030306(ADP-ribosylation factor binding)//GO:0017137(Rab GTPase binding)//GO:0042803(protein homodimerization activity)//GO:0051959(dynein light intermediate chain binding)//GO:0005515(protein binding)//GO:0005509(calcium ion binding)	GO:0032456(endocytic recycling)//GO:0016192(vesicle-mediated transport)//GO:0000910(cytokinesis)//GO:0070164(negative regulation of adiponectin secretion)//GO:0006996(organelle organization)
HCC1_MACS_peak_108506	chr16:577959-578029	41.87	70	5UTR	NM_005632	CAPN15	41.87	7.31	100	6650	SOLH	MIM:603267|HGNC:HGNC:11182|Ensembl:ENSG00000103326|HPRD:07220|Vega:OTTHUMG00000119059	calpain 15		GO:0005622(intracellular)	GO:0004198(calcium-dependent cysteine-type endopeptidase activity)//GO:0008233(peptidase activity)//GO:0008270(zinc ion binding)//GO:0008234(cysteine-type peptidase activity)//GO:0003700(transcription factor activity, sequence-specific DNA binding)	GO:0006508(proteolysis)//GO:0006355(regulation of transcription, DNA-templated)
HCC1_MACS_peak_108507	chr16:583945-583998	251.65	53	5UTR	NM_005632	CAPN15	251.65	18.12	100	6650	SOLH	MIM:603267|HGNC:HGNC:11182|Ensembl:ENSG00000103326|HPRD:07220|Vega:OTTHUMG00000119059	calpain 15		GO:0005622(intracellular)	GO:0004198(calcium-dependent cysteine-type endopeptidase activity)//GO:0008233(peptidase activity)//GO:0008270(zinc ion binding)//GO:0008234(cysteine-type peptidase activity)//GO:0003700(transcription factor activity, sequence-specific DNA binding)	GO:0006508(proteolysis)//GO:0006355(regulation of transcription, DNA-templated)
HCC1_MACS_peak_108509	chr16:617470-618822	278.65	1352	stopC	NM_001301159	NHLRC4	278.65	18.7	100	283948	-	HGNC:HGNC:26700|Ensembl:ENSG00000257108|HPRD:11681|Vega:OTTHUMG00000047857	NHL repeat containing 4
HCC1_MACS_peak_108511	chr16:625838-627217	619.11	1379	stopC	ENST00000470411	PIGQ	619.11	21.33	100	9091	GPI1|c407A10.1	MIM:605754|HGNC:HGNC:14135|Ensembl:ENSG00000007541|HPRD:09307|Vega:OTTHUMG00000168047	phosphatidylinositol glycan anchor biosynthesis class Q	hsa00563(Glycosylphosphatidylinositol(GPI)-anchor biosynthesis)//	GO:0005789(endoplasmic reticulum membrane)//GO:0016021(integral component of membrane)//GO:0000506(glycosylphosphatidylinositol-N-acetylglucosaminyltransferase (GPI-GnT) complex)	GO:0017176(phosphatidylinositol N-acetylglucosaminyltransferase activity)	GO:0044267(cellular protein metabolic process)//GO:0016254(preassembly of GPI anchor in ER membrane)//GO:0006506(GPI anchor biosynthetic process)//GO:0005975(carbohydrate metabolic process)//GO:0006501(C-terminal protein lipidation)//GO:0043687(post-translational protein modification)
HCC1_MACS_peak_108513	chr16:632876-633722	128.46	846	stopC	uc010uuj.2	PIGQ	128.46	13.74	100	9091	GPI1|c407A10.1	MIM:605754|HGNC:HGNC:14135|Ensembl:ENSG00000007541|HPRD:09307|Vega:OTTHUMG00000168047	phosphatidylinositol glycan anchor biosynthesis class Q	hsa00563(Glycosylphosphatidylinositol(GPI)-anchor biosynthesis)//	GO:0005789(endoplasmic reticulum membrane)//GO:0016021(integral component of membrane)//GO:0000506(glycosylphosphatidylinositol-N-acetylglucosaminyltransferase (GPI-GnT) complex)	GO:0017176(phosphatidylinositol N-acetylglucosaminyltransferase activity)	GO:0044267(cellular protein metabolic process)//GO:0016254(preassembly of GPI anchor in ER membrane)//GO:0006506(GPI anchor biosynthetic process)//GO:0005975(carbohydrate metabolic process)//GO:0006501(C-terminal protein lipidation)//GO:0043687(post-translational protein modification)
HCC1_MACS_peak_108527	chr16:677341-679273	304.63	1932	stopC	NM_021168	RAB40C	304.63	14.03	100	57799	RARL|RASL8C	HGNC:HGNC:18285|Ensembl:ENSG00000197562|HPRD:10182|Vega:OTTHUMG00000047854	RAB40C, member RAS oncogene family		GO:0005622(intracellular)//GO:0005886(plasma membrane)//GO:0048471(perinuclear region of cytoplasm)//GO:0016020(membrane)	GO:0019003(GDP binding)//GO:0005525(GTP binding)	GO:0015031(protein transport)//GO:0007264(small GTPase mediated signal transduction)//GO:0016567(protein ubiquitination)
HCC1_MACS_peak_108529	chr16:688022-688620	19.55	598	stopC	uc010uuk.2	AK301549	19.55	8.25	100
HCC1_MACS_peak_108532	chr16:742499-743684	29.19	1185	3UTR	NM_153350	FBXL16	29.19	9.64	100	146330	C16orf22|Fbl16|c380A1.1	MIM:609082|HGNC:HGNC:14150|Ensembl:ENSG00000127585|HPRD:12365|Vega:OTTHUMG00000090420	F-box and leucine-rich repeat protein 16		GO:0005737(cytoplasm)
HCC1_MACS_peak_108535	chr16:745414-746025	18.43	611	startC	ENST00000562563	FBXL16	18.43	8.77	100	146330	C16orf22|Fbl16|c380A1.1	MIM:609082|HGNC:HGNC:14150|Ensembl:ENSG00000127585|HPRD:12365|Vega:OTTHUMG00000090420	F-box and leucine-rich repeat protein 16		GO:0005737(cytoplasm)
HCC1_MACS_peak_108549	chr16:791205-791329	33.14	124	5UTR	ENST00000566614	NARFL	33.14	11.98	100	64428	HPRN|IOP1|LET1L|PRN	MIM:611118|HGNC:HGNC:14179|Ensembl:ENSG00000103245|HPRD:14810|Vega:OTTHUMG00000122093	nuclear prelamin A recognition factor-like		GO:0097361(CIA complex)	GO:0051539(4 iron, 4 sulfur cluster binding)//GO:0046872(metal ion binding)//GO:0051536(iron-sulfur cluster binding)//GO:0003954(NADH dehydrogenase activity)	GO:0044281(small molecule metabolic process)//GO:0016226(iron-sulfur cluster assembly)//GO:0001666(response to hypoxia)//GO:0002244(hematopoietic progenitor cell differentiation)//GO:0032364(oxygen homeostasis)//GO:0006355(regulation of transcription, DNA-templated)
HCC1_MACS_peak_108553	chr16:810837-811174	16.98	337	5UTR	uc010brd.1	MSLN	16.98	7.31	100	10232	MPF|SMRP	MIM:601051|HGNC:HGNC:7371|Ensembl:ENSG00000102854|HPRD:03030|Vega:OTTHUMG00000047992	mesothelin		GO:0005886(plasma membrane)//GO:0009986(cell surface)//GO:0016020(membrane)//GO:0031225(anchored component of membrane)//GO:0005794(Golgi apparatus)//GO:0005615(extracellular space)	GO:0005515(protein binding)	GO:0031016(pancreas development)//GO:0007155(cell adhesion)//GO:0007160(cell-matrix adhesion)
HCC1_MACS_peak_108556	chr16:815109-815303	62.06	194	CDS	NM_005823	MSLN	62.06	10.81	100	10232	MPF|SMRP	MIM:601051|HGNC:HGNC:7371|Ensembl:ENSG00000102854|HPRD:03030|Vega:OTTHUMG00000047992	mesothelin		GO:0005886(plasma membrane)//GO:0009986(cell surface)//GO:0016020(membrane)//GO:0031225(anchored component of membrane)//GO:0005794(Golgi apparatus)//GO:0005615(extracellular space)	GO:0005515(protein binding)	GO:0031016(pancreas development)//GO:0007155(cell adhesion)//GO:0007160(cell-matrix adhesion)
HCC1_MACS_peak_108557	chr16:818378-818865	33.76	487	stopC	uc002cjy.1	MSLN	33.76	10.23	100	10232	MPF|SMRP	MIM:601051|HGNC:HGNC:7371|Ensembl:ENSG00000102854|HPRD:03030|Vega:OTTHUMG00000047992	mesothelin		GO:0005886(plasma membrane)//GO:0009986(cell surface)//GO:0016020(membrane)//GO:0031225(anchored component of membrane)//GO:0005794(Golgi apparatus)//GO:0005615(extracellular space)	GO:0005515(protein binding)	GO:0031016(pancreas development)//GO:0007155(cell adhesion)//GO:0007160(cell-matrix adhesion)
HCC1_MACS_peak_108558	chr16:823128-823298	164.29	170	CDS	ENST00000293892	MSLNL	164.29	14.32	100	401827	C16orf37|MPFL	HGNC:HGNC:14170	mesothelin-like		GO:0016021(integral component of membrane)//GO:0009986(cell surface)		GO:0007160(cell-matrix adhesion)
HCC1_MACS_peak_108561	chr16:831953-832058	17.43	105	CDS	ENST00000293892	MSLNL	17.43	8.48	100	401827	C16orf37|MPFL	HGNC:HGNC:14170	mesothelin-like		GO:0016021(integral component of membrane)//GO:0009986(cell surface)		GO:0007160(cell-matrix adhesion)
HCC1_MACS_peak_108566	chr16:850665-850733	23.97	68	5UTR	NM_016541	GNG13	23.97	11.11	100	51764	G(gamma)13|h2-35	MIM:607298|HGNC:HGNC:14131|Ensembl:ENSG00000127588|HPRD:12116|Vega:OTTHUMG00000047839	guanine nucleotide binding protein (G protein), gamma 13	hsa04014(Ras signaling pathway)//hsa04062(Chemokine signaling pathway)//hsa04151(PI3K-Akt signaling pathway)//hsa04713(Circadian entrainment)//hsa04723(Retrograde endocannabinoid signaling)//hsa04724(Glutamatergic synapse)//hsa04725(Cholinergic synapse)//hsa04726(Serotonergic synapse)//hsa04727(GABAergic synapse)//hsa04728(Dopaminergic synapse)//hsa04740(Olfactory transduction)//hsa04742(Taste tr…	GO:0005886(plasma membrane)//GO:0005834(heterotrimeric G-protein complex)//GO:0030425(dendrite)	GO:0004871(signal transducer activity)//GO:0031681(G-protein beta-subunit binding)	GO:0044281(small molecule metabolic process)//GO:0071377(cellular response to glucagon stimulus)//GO:0006112(energy reserve metabolic process)//GO:0007200(phospholipase C-activating G-protein coupled receptor signaling pathway)//GO:0050909(sensory perception of taste)
HCC1_MACS_peak_108567	chr16:855442-855910	48.7	468	startC	NM_001013638	PRR25	48.7	9.06	100	388199	gs64	HGNC:HGNC:37230|Ensembl:ENSG00000167945|HPRD:18379|Vega:OTTHUMG00000178117	proline rich 25
HCC1_MACS_peak_108583	chr16:903633-904706	36.83	1073	stopC	ENST00000262301	LMF1	36.83	9.35	100	64788	C16orf26|HMFN1876|JFP11|TMEM112|TMEM112A	MIM:611761|HGNC:HGNC:14154|Ensembl:ENSG00000103227|Ensembl:ENSG00000260807|HPRD:07789|Vega:OTTHUMG00000047848	lipase maturation factor 1		GO:0005794(Golgi apparatus)//GO:0016021(integral component of membrane)//GO:0005789(endoplasmic reticulum membrane)		GO:0044281(small molecule metabolic process)//GO:0033578(protein glycosylation in Golgi)//GO:0090207(regulation of triglyceride metabolic process)//GO:0044241(lipid digestion)//GO:0009306(protein secretion)//GO:0051604(protein maturation)//GO:0051006(positive regulation of lipoprotein lipase activity)//GO:0034382(chylomicron remnant clearance)//GO:0090181(regulation of cholesterol metabolic proce…
HCC1_MACS_peak_108596	chr16:929569-929737	51.31	168	CDS	NM_022773	LMF1	51.31	10.52	100	64788	C16orf26|HMFN1876|JFP11|TMEM112|TMEM112A	MIM:611761|HGNC:HGNC:14154|Ensembl:ENSG00000103227|Ensembl:ENSG00000260807|HPRD:07789|Vega:OTTHUMG00000047848	lipase maturation factor 1		GO:0005794(Golgi apparatus)//GO:0016021(integral component of membrane)//GO:0005789(endoplasmic reticulum membrane)		GO:0044281(small molecule metabolic process)//GO:0033578(protein glycosylation in Golgi)//GO:0090207(regulation of triglyceride metabolic process)//GO:0044241(lipid digestion)//GO:0009306(protein secretion)//GO:0051604(protein maturation)//GO:0051006(positive regulation of lipoprotein lipase activity)//GO:0034382(chylomicron remnant clearance)//GO:0090181(regulation of cholesterol metabolic proce…
HCC1_MACS_peak_108659	chr16:1128780-1131454	32.9	2674	stopC	NM_001053	SSTR5	32.9	6.96	100	6755	SS-5-R	MIM:182455|HGNC:HGNC:11334|HPRD:01677	somatostatin receptor 5	hsa04024(cAMP signaling pathway)//hsa04080(Neuroactive ligand-receptor interaction)	GO:0043005(neuron projection)//GO:0005886(plasma membrane)//GO:0005634(nucleus)//GO:0005887(integral component of plasma membrane)//GO:0005737(cytoplasm)	GO:0004994(somatostatin receptor activity)//GO:0042923(neuropeptide binding)	GO:0050796(regulation of insulin secretion)//GO:0032467(positive regulation of cytokinesis)//GO:0042593(glucose homeostasis)//GO:0038170(somatostatin signaling pathway)//GO:0008285(negative regulation of cell proliferation)//GO:0007193(adenylate cyclase-inhibiting G-protein coupled receptor signaling pathway)//GO:0007187(G-protein coupled receptor signaling pathway, coupled to cyclic nucleotide s…
HCC1_MACS_peak_108663	chr16:1143496-1143810	3100	314	stopC	NM_207419	C1QTNF8	3100	110.18	100	390664	CTRP8|UNQ5829	MIM:614147|HGNC:HGNC:31374|HPRD:12719	C1q and tumor necrosis factor related protein 8		GO:0005581(collagen trimer)//GO:0005576(extracellular region)	GO:0005515(protein binding)
HCC1_MACS_peak_108664	chr16:1144714-1144933	240.7	219	startC	NM_207419	C1QTNF8	240.7	13.44	100	390664	CTRP8|UNQ5829	MIM:614147|HGNC:HGNC:31374|HPRD:12719	C1q and tumor necrosis factor related protein 8		GO:0005581(collagen trimer)//GO:0005576(extracellular region)	GO:0005515(protein binding)
HCC1_MACS_peak_108677	chr16:1278335-1278814	70.29	479	stopC	NM_024164	TPSB2	70.29	12.57	100	64499	TPS2|tryptaseB|tryptaseC	MIM:191081|HGNC:HGNC:14120|Ensembl:ENSG00000197253|HPRD:10277|Vega:OTTHUMG00000155926	tryptase beta 2 (gene/pseudogene)		GO:0005576(extracellular region)	GO:0008236(serine-type peptidase activity)//GO:0005515(protein binding)//GO:0004252(serine-type endopeptidase activity)	GO:0006508(proteolysis)
HCC1_MACS_peak_108684	chr16:1306797-1307063	20.53	266	CDS	NM_012217	TPSD1	20.53	9.94	100	23430	MCP7-LIKE|MCP7L1|MMCP-7L	MIM:609272|HGNC:HGNC:14118|Ensembl:ENSG00000095917|HPRD:08345|Vega:OTTHUMG00000128511	tryptase delta 1		GO:0005576(extracellular region)	GO:0008236(serine-type peptidase activity)//GO:0004252(serine-type endopeptidase activity)	GO:0006508(proteolysis)
HCC1_MACS_peak_108698	chr16:1386197-1386400	58.09	203	5UTR	NM_001199096	BAIAP3	58.09	11.98	100	8938	BAP3	MIM:604009|HGNC:HGNC:948|Ensembl:ENSG00000007516|HPRD:04925|Vega:OTTHUMG00000047833	BAI1 associated protein 3	hsa05202(Transcriptional misregulation in cancer)	GO:0005623(cell)	GO:0008022(protein C-terminus binding)	GO:0007186(G-protein coupled receptor signaling pathway)//GO:0007269(neurotransmitter secretion)
HCC1_MACS_peak_108707	chr16:1419934-1420358	29.32	424	startC	NM_001276414	UNKL	29.32	9.64	100	64718	C16orf28|ZC3H5L|ZC3HDC5L	HGNC:HGNC:14184|Ensembl:ENSG00000059145|HPRD:15612|Vega:OTTHUMG00000128553	unkempt family like zinc finger		GO:0005634(nucleus)//GO:0005737(cytoplasm)	GO:0016874(ligase activity)//GO:0008270(zinc ion binding)//GO:0005515(protein binding)	GO:0016567(protein ubiquitination)
HCC1_MACS_peak_108712	chr16:1435208-1435422	20.05	214	CDS	ENST00000397462	UNKL	20.05	11.11	100	64718	C16orf28|ZC3H5L|ZC3HDC5L	HGNC:HGNC:14184|Ensembl:ENSG00000059145|HPRD:15612|Vega:OTTHUMG00000128553	unkempt family like zinc finger		GO:0005634(nucleus)//GO:0005737(cytoplasm)	GO:0016874(ligase activity)//GO:0008270(zinc ion binding)//GO:0005515(protein binding)	GO:0016567(protein ubiquitination)
HCC1_MACS_peak_108717	chr16:1448305-1448942	25.82	637	stopC	NM_001037125	UNKL	25.82	10.81	100	64718	C16orf28|ZC3H5L|ZC3HDC5L	HGNC:HGNC:14184|Ensembl:ENSG00000059145|HPRD:15612|Vega:OTTHUMG00000128553	unkempt family like zinc finger		GO:0005634(nucleus)//GO:0005737(cytoplasm)	GO:0016874(ligase activity)//GO:0008270(zinc ion binding)//GO:0005515(protein binding)	GO:0016567(protein ubiquitination)
HCC1_MACS_peak_108718	chr16:1453168-1453345	23.32	177	CDS	NM_001037125	UNKL	23.32	8.48	100	64718	C16orf28|ZC3H5L|ZC3HDC5L	HGNC:HGNC:14184|Ensembl:ENSG00000059145|HPRD:15612|Vega:OTTHUMG00000128553	unkempt family like zinc finger		GO:0005634(nucleus)//GO:0005737(cytoplasm)	GO:0016874(ligase activity)//GO:0008270(zinc ion binding)//GO:0005515(protein binding)	GO:0016567(protein ubiquitination)
HCC1_MACS_peak_108722	chr16:1469752-1470757	50.47	1005	stopC	ENST00000563974	C16orf91	50.47	9.94	100	283951	CCSMST1|URLC5|gs103	HGNC:HGNC:27558|Ensembl:ENSG00000174109|HPRD:17332|Vega:OTTHUMG00000176551	chromosome 16 open reading frame 91		GO:0016021(integral component of membrane)
HCC1_MACS_peak_108725	chr16:1479201-1479345	69.1	144	startC	ENST00000310355	C16orf91	69.1	12.27	100	283951	CCSMST1|URLC5|gs103	HGNC:HGNC:27558|Ensembl:ENSG00000174109|HPRD:17332|Vega:OTTHUMG00000176551	chromosome 16 open reading frame 91		GO:0016021(integral component of membrane)
HCC1_MACS_peak_108727	chr16:1494933-1496718	19.18	1785	stopC	NM_001287	CLCN7	19.18	23.33	100	1186	CLC-7|CLC7|OPTA2|OPTB4|PPP1R63	MIM:602727|HGNC:HGNC:2025|Ensembl:ENSG00000103249|HPRD:04103|Vega:OTTHUMG00000044467	chloride voltage-gated channel 7		GO:0005765(lysosomal membrane)//GO:0016020(membrane)//GO:0016021(integral component of membrane)//GO:0031410(cytoplasmic vesicle)	GO:0005524(ATP binding)//GO:0005247(voltage-gated chloride channel activity)//GO:0015297(antiporter activity)//GO:0005254(chloride channel activity)	GO:0006821(chloride transport)//GO:1902476(chloride transmembrane transport)//GO:0009268(response to pH)//GO:0055085(transmembrane transport)//GO:1903959(regulation of anion transmembrane transport)//GO:0006810(transport)//GO:0034220(ion transmembrane transport)
HCC1_MACS_peak_108729	chr16:1515267-1515339	15.21	72	CDS	NM_001287	CLCN7	15.21	6.72	100	1186	CLC-7|CLC7|OPTA2|OPTB4|PPP1R63	MIM:602727|HGNC:HGNC:2025|Ensembl:ENSG00000103249|HPRD:04103|Vega:OTTHUMG00000044467	chloride voltage-gated channel 7		GO:0005765(lysosomal membrane)//GO:0016020(membrane)//GO:0016021(integral component of membrane)//GO:0031410(cytoplasmic vesicle)	GO:0005524(ATP binding)//GO:0005247(voltage-gated chloride channel activity)//GO:0015297(antiporter activity)//GO:0005254(chloride channel activity)	GO:0006821(chloride transport)//GO:1902476(chloride transmembrane transport)//GO:0009268(response to pH)//GO:0055085(transmembrane transport)//GO:1903959(regulation of anion transmembrane transport)//GO:0006810(transport)//GO:0034220(ion transmembrane transport)
HCC1_MACS_peak_108734	chr16:1524834-1525085	15.52	251	startC	NM_001287	CLCN7	15.52	7.22	100	1186	CLC-7|CLC7|OPTA2|OPTB4|PPP1R63	MIM:602727|HGNC:HGNC:2025|Ensembl:ENSG00000103249|HPRD:04103|Vega:OTTHUMG00000044467	chloride voltage-gated channel 7		GO:0005765(lysosomal membrane)//GO:0016020(membrane)//GO:0016021(integral component of membrane)//GO:0031410(cytoplasmic vesicle)	GO:0005524(ATP binding)//GO:0005247(voltage-gated chloride channel activity)//GO:0015297(antiporter activity)//GO:0005254(chloride channel activity)	GO:0006821(chloride transport)//GO:1902476(chloride transmembrane transport)//GO:0009268(response to pH)//GO:0055085(transmembrane transport)//GO:1903959(regulation of anion transmembrane transport)//GO:0006810(transport)//GO:0034220(ion transmembrane transport)
HCC1_MACS_peak_108739	chr16:1538769-1538982	45.93	213	startC	ENST00000440447	PTX4	45.93	11.11	100	390667	C16orf38	MIM:613442|HGNC:HGNC:14171|Ensembl:ENSG00000251692|HPRD:18401	pentraxin 4		GO:0005576(extracellular region)	GO:0046872(metal ion binding)
HCC1_MACS_peak_108741	chr16:1544246-1544617	126.7	371	startC	NM_016111	TELO2	126.7	11.11	100	9894	CLK2|TEL2	MIM:611140|HGNC:HGNC:29099|Ensembl:ENSG00000100726|HPRD:10016|Vega:OTTHUMG00000044471	telomere maintenance 2	hsa03460(Fanconi anemia pathway)	GO:0031931(TORC1 complex)//GO:0034399(nuclear periphery)//GO:0016020(membrane)//GO:0031932(TORC2 complex)//GO:0000781(chromosome, telomeric region)//GO:0005622(intracellular)//GO:0005634(nucleus)//GO:0005737(cytoplasm)	GO:0019901(protein kinase binding)//GO:0032947(protein complex scaffold)//GO:0051879(Hsp90 protein binding)//GO:0005515(protein binding)//GO:0032403(protein complex binding)	GO:1904263(positive regulation of TORC1 signaling)//GO:0050821(protein stabilization)//GO:0032006(regulation of TOR signaling)//GO:1904515(positive regulation of TORC2 signaling)//GO:0071902(positive regulation of protein serine/threonine kinase activity)
HCC1_MACS_peak_108742	chr16:1550347-1550489	57.49	142	CDS	NM_016111	TELO2	57.49	10.23	100	9894	CLK2|TEL2	MIM:611140|HGNC:HGNC:29099|Ensembl:ENSG00000100726|HPRD:10016|Vega:OTTHUMG00000044471	telomere maintenance 2	hsa03460(Fanconi anemia pathway)	GO:0031931(TORC1 complex)//GO:0034399(nuclear periphery)//GO:0016020(membrane)//GO:0031932(TORC2 complex)//GO:0000781(chromosome, telomeric region)//GO:0005622(intracellular)//GO:0005634(nucleus)//GO:0005737(cytoplasm)	GO:0019901(protein kinase binding)//GO:0032947(protein complex scaffold)//GO:0051879(Hsp90 protein binding)//GO:0005515(protein binding)//GO:0032403(protein complex binding)	GO:1904263(positive regulation of TORC1 signaling)//GO:0050821(protein stabilization)//GO:0032006(regulation of TOR signaling)//GO:1904515(positive regulation of TORC2 signaling)//GO:0071902(positive regulation of protein serine/threonine kinase activity)
HCC1_MACS_peak_108743	chr16:1552645-1552762	69.94	117	CDS	NM_016111	TELO2	69.94	10.81	100	9894	CLK2|TEL2	MIM:611140|HGNC:HGNC:29099|Ensembl:ENSG00000100726|HPRD:10016|Vega:OTTHUMG00000044471	telomere maintenance 2	hsa03460(Fanconi anemia pathway)	GO:0031931(TORC1 complex)//GO:0034399(nuclear periphery)//GO:0016020(membrane)//GO:0031932(TORC2 complex)//GO:0000781(chromosome, telomeric region)//GO:0005622(intracellular)//GO:0005634(nucleus)//GO:0005737(cytoplasm)	GO:0019901(protein kinase binding)//GO:0032947(protein complex scaffold)//GO:0051879(Hsp90 protein binding)//GO:0005515(protein binding)//GO:0032403(protein complex binding)	GO:1904263(positive regulation of TORC1 signaling)//GO:0050821(protein stabilization)//GO:0032006(regulation of TOR signaling)//GO:1904515(positive regulation of TORC2 signaling)//GO:0071902(positive regulation of protein serine/threonine kinase activity)
HCC1_MACS_peak_108745	chr16:1559830-1560460	57.27	630	stopC	NM_016111	TELO2	57.27	14.32	100	9894	CLK2|TEL2	MIM:611140|HGNC:HGNC:29099|Ensembl:ENSG00000100726|HPRD:10016|Vega:OTTHUMG00000044471	telomere maintenance 2	hsa03460(Fanconi anemia pathway)	GO:0031931(TORC1 complex)//GO:0034399(nuclear periphery)//GO:0016020(membrane)//GO:0031932(TORC2 complex)//GO:0000781(chromosome, telomeric region)//GO:0005622(intracellular)//GO:0005634(nucleus)//GO:0005737(cytoplasm)	GO:0019901(protein kinase binding)//GO:0032947(protein complex scaffold)//GO:0051879(Hsp90 protein binding)//GO:0005515(protein binding)//GO:0032403(protein complex binding)	GO:1904263(positive regulation of TORC1 signaling)//GO:0050821(protein stabilization)//GO:0032006(regulation of TOR signaling)//GO:1904515(positive regulation of TORC2 signaling)//GO:0071902(positive regulation of protein serine/threonine kinase activity)
HCC1_MACS_peak_108751	chr16:1578741-1578797	89.89	56	5UTR	NM_001256541	TMEM204	89.89	12.57	100	79652	C16orf30|CLP24	MIM:611002|HGNC:HGNC:14158|Ensembl:ENSG00000131634|Vega:OTTHUMG00000176585	transmembrane protein 204		GO:0005912(adherens junction)//GO:0005886(plasma membrane)//GO:0016021(integral component of membrane)		GO:0030947(regulation of vascular endothelial growth factor receptor signaling pathway)//GO:0001945(lymph vessel development)//GO:0051145(smooth muscle cell differentiation)
HCC1_MACS_peak_108755	chr16:1591921-1592077	110.24	156	CDS	NM_024600	TMEM204	110.24	22.8	100	79652	C16orf30|CLP24	MIM:611002|HGNC:HGNC:14158|Ensembl:ENSG00000131634|Vega:OTTHUMG00000176585	transmembrane protein 204		GO:0005912(adherens junction)//GO:0005886(plasma membrane)//GO:0016021(integral component of membrane)		GO:0030947(regulation of vascular endothelial growth factor receptor signaling pathway)//GO:0001945(lymph vessel development)//GO:0051145(smooth muscle cell differentiation)
HCC1_MACS_peak_108780	chr16:1662006-1662109	16.36	103	5UTR	NM_014714	IFT140	16.36	5.85	100	9742	MZSDS|SRTD9|WDTC2|c305C8.4|c380F5.1|gs114	MIM:614620|HGNC:HGNC:29077|Ensembl:ENSG00000187535|HPRD:11093|Vega:OTTHUMG00000128585	intraflagellar transport 140		GO:0005930(axoneme)//GO:0001750(photoreceptor outer segment)//GO:0005813(centrosome)//GO:0030991(intraciliary transport particle A)//GO:0072372(primary cilium)//GO:0097542(ciliary tip)//GO:0032391(photoreceptor connecting cilium)//GO:0036064(ciliary basal body)	GO:0003674(molecular_function)	GO:0035845(photoreceptor cell outer segment organization)//GO:0060041(retina development in camera-type eye)//GO:0007507(heart development)//GO:0048705(skeletal system morphogenesis)//GO:1902017(regulation of cilium assembly)//GO:0021532(neural tube patterning)//GO:0072001(renal system development)//GO:0042384(cilium assembly)//GO:0006996(organelle organization)//GO:0061512(protein localization t…
HCC1_MACS_peak_108792	chr16:1705877-1706993	51.35	1116	CDS	NM_020825	CRAMP1L	51.35	13.44	100
HCC1_MACS_peak_108805	chr16:1779487-1779579	62.09	92	CDS	NM_015133	MAPK8IP3	62.09	13.74	100	23162	JIP-3|JIP3|JSAP1|SYD2|syd	MIM:605431|HGNC:HGNC:6884|Ensembl:ENSG00000138834|HPRD:12014|Vega:OTTHUMG00000128637	mitogen-activated protein kinase 8 interacting protein 3	hsa04010(MAPK signaling pathway)	GO:0030673(axolemma)//GO:0005790(smooth endoplasmic reticulum)//GO:0030425(dendrite)//GO:0000139(Golgi membrane)//GO:0005737(cytoplasm)	GO:0019894(kinesin binding)//GO:0005078(MAP-kinase scaffold activity)//GO:0031435(mitogen-activated protein kinase kinase kinase binding)//GO:0030159(receptor signaling complex scaffold activity)//GO:0008432(JUN kinase binding)//GO:0031434(mitogen-activated protein kinase kinase binding)	GO:0007411(axon guidance)//GO:0007257(activation of JUN kinase activity)//GO:0009791(post-embryonic development)//GO:0008104(protein localization)//GO:0030900(forebrain development)//GO:0001701(in utero embryonic development)//GO:0007585(respiratory gaseous exchange)//GO:0016192(vesicle-mediated transport)//GO:0010468(regulation of gene expression)//GO:0046328(regulation of JNK cascade)//GO:00604…
HCC1_MACS_peak_108813	chr16:1840413-1842516	250.91	2103	stopC	NM_001146006	IGFALS	250.91	15	100	3483	ACLSD|ALS	MIM:601489|HGNC:HGNC:5468|Ensembl:ENSG00000099769|HPRD:03290|Vega:OTTHUMG00000128638	insulin like growth factor binding protein acid labile subunit		GO:0005654(nucleoplasm)//GO:0070062(extracellular exosome)//GO:0005576(extracellular region)//GO:0005615(extracellular space)//GO:0042567(insulin-like growth factor ternary complex)	GO:0005520(insulin-like growth factor binding)	GO:0044267(cellular protein metabolic process)//GO:0007155(cell adhesion)//GO:0007165(signal transduction)
HCC1_MACS_peak_108829	chr16:1961464-1962206	42.74	742	stopC	NM_001009606	HS3ST6	42.74	9.35	100	64711	3-OST-6|HS3ST5	HGNC:HGNC:14178|Ensembl:ENSG00000162040|HPRD:17115|Vega:OTTHUMG00000047860	heparan sulfate-glucosamine 3-sulfotransferase 6		GO:0016021(integral component of membrane)//GO:0000139(Golgi membrane)	GO:0008467([heparan sulfate]-glucosamine 3-sulfotransferase 1 activity)	GO:0006024(glycosaminoglycan biosynthetic process)//GO:0005975(carbohydrate metabolic process)//GO:0008152(metabolic process)//GO:0044281(small molecule metabolic process)//GO:0030203(glycosaminoglycan metabolic process)
HCC1_MACS_peak_108832	chr16:1967911-1968067	20.64	156	CDS	NM_001009606	HS3ST6	20.64	8.48	100	64711	3-OST-6|HS3ST5	HGNC:HGNC:14178|Ensembl:ENSG00000162040|HPRD:17115|Vega:OTTHUMG00000047860	heparan sulfate-glucosamine 3-sulfotransferase 6		GO:0016021(integral component of membrane)//GO:0000139(Golgi membrane)	GO:0008467([heparan sulfate]-glucosamine 3-sulfotransferase 1 activity)	GO:0006024(glycosaminoglycan biosynthetic process)//GO:0005975(carbohydrate metabolic process)//GO:0008152(metabolic process)//GO:0044281(small molecule metabolic process)//GO:0030203(glycosaminoglycan metabolic process)
HCC1_MACS_peak_108845	chr16:2025808-2026507	180.89	699	5UTR	uc010uvt.1	TBL3	180.89	20.17	100	10607	SAZD|UTP13	MIM:605915|HGNC:HGNC:11587|Ensembl:ENSG00000183751|HPRD:09327|Vega:OTTHUMG00000128710	transducin (beta)-like 3	hsa03008(Ribosome biogenesis in eukaryotes)	GO:0005730(nucleolus)//GO:0032040(small-subunit processome)//GO:0005634(nucleus)//GO:0034388(Pwp2p-containing subcomplex of 90S preribosome)	GO:0044822(poly(A) RNA binding)//GO:0030515(snoRNA binding)//GO:0005515(protein binding)	GO:0006364(rRNA processing)//GO:0000462(maturation of SSU-rRNA from tricistronic rRNA transcript (SSU-rRNA, 5.8S rRNA, LSU-rRNA))
HCC1_MACS_peak_108846	chr16:2031632-2032918	89	1286	stopC	ENST00000598236	AC005606.1	89	11.69	100
HCC1_MACS_peak_108847	chr16:2034149-2034477	88.68	328	startC	NM_005262	GFER	88.68	15.71	100	2671	ALR|ERV1|HERV1|HPO|HPO1|HPO2|HSS	MIM:600924|HGNC:HGNC:4236|Ensembl:ENSG00000127554|HPRD:02954|Vega:OTTHUMG00000176896	growth factor, augmenter of liver regeneration		GO:0005739(mitochondrion)//GO:0005576(extracellular region)//GO:0005737(cytoplasm)//GO:0005758(mitochondrial intermembrane space)	GO:0016972(thiol oxidase activity)//GO:0015035(protein disulfide oxidoreductase activity)//GO:0050660(flavin adenine dinucleotide binding)//GO:0008083(growth factor activity)//GO:0005515(protein binding)	GO:0055114(oxidation-reduction process)//GO:0044267(cellular protein metabolic process)//GO:0006626(protein targeting to mitochondrion)
HCC1_MACS_peak_108850	chr16:2042863-2044276	32.29	1413	stopC	NM_004209	SYNGR3	32.29	10.52	100	9143	-	MIM:603927|HGNC:HGNC:11501|Ensembl:ENSG00000127561|HPRD:06801|Vega:OTTHUMG00000128711	synaptogyrin 3		GO:0016021(integral component of membrane)//GO:0030672(synaptic vesicle membrane)//GO:0030054(cell junction)//GO:0008021(synaptic vesicle)//GO:0031594(neuromuscular junction)	GO:0047485(protein N-terminus binding)//GO:0042169(SH2 domain binding)	GO:0021762(substantia nigra development)//GO:0032411(positive regulation of transporter activity)
HCC1_MACS_peak_108852	chr16:2053669-2053729	31.95	60	CDS	NM_178167	ZNF598	31.95	12.27	100	90850	-	HGNC:HGNC:28079|Ensembl:ENSG00000167962|HPRD:11732|Vega:OTTHUMG00000176955	zinc finger protein 598			GO:0044822(poly(A) RNA binding)//GO:0008270(zinc ion binding)//GO:0046872(metal ion binding)
HCC1_MACS_peak_108855	chr16:2076868-2077219	115.61	351	startC	NM_004785	SLC9A3R2	115.61	21.46	100	9351	E3KARP|NHE3RF2|NHERF-2|NHERF2|OCTS2|SIP-1|SIP1|TKA-1	MIM:606553|HGNC:HGNC:11076|Ensembl:ENSG00000065054|HPRD:05946|Vega:OTTHUMG00000176956	SLC9A3 regulator 2	hsa04960(Aldosterone-regulated sodium reabsorption)	GO:0005886(plasma membrane)//GO:0043234(protein complex)//GO:0005737(cytoplasm)//GO:0012505(endomembrane system)//GO:0070062(extracellular exosome)//GO:0005925(focal adhesion)//GO:0005634(nucleus)//GO:0016324(apical plasma membrane)	GO:0050750(low-density lipoprotein particle receptor binding)//GO:0019902(phosphatase binding)//GO:0008013(beta-catenin binding)//GO:0005102(receptor binding)//GO:0030165(PDZ domain binding)//GO:0016247(channel regulator activity)//GO:0032947(protein complex scaffold)//GO:0005515(protein binding)//GO:0008022(protein C-terminus binding)	GO:0006461(protein complex assembly)//GO:0048839(inner ear development)//GO:0045838(positive regulation of membrane potential)
HCC1_MACS_peak_108857	chr16:2096128-2096367	15.14	239	CDS	NM_002528	NTHL1	15.14	7.6	100	4913	FAP3|NTH1|OCTS3|hNTH1	MIM:602656|HGNC:HGNC:8028|Ensembl:ENSG00000065057|HPRD:04039|Vega:OTTHUMG00000128744	nth-like DNA glycosylase 1	hsa03410(Base excision repair)	GO:0005654(nucleoplasm)//GO:0005634(nucleus)//GO:0005739(mitochondrion)	GO:0000703(oxidized pyrimidine nucleobase lesion DNA N-glycosylase activity)//GO:0051539(4 iron, 4 sulfur cluster binding)//GO:0019104(DNA N-glycosylase activity)//GO:0003906(DNA-(apurinic or apyrimidinic site) lyase activity)//GO:0003824(catalytic activity)//GO:0004519(endonuclease activity)//GO:0046872(metal ion binding)//GO:0005515(protein binding)//GO:0003677(DNA binding)//GO:0003690(double-s…	GO:0006285(base-excision repair, AP site formation)//GO:0098792(xenophagy)//GO:0006296(nucleotide-excision repair, DNA incision, 5'-to lesion)//GO:0098779(mitophagy in response to mitochondrial depolarization)//GO:0006284(base-excision repair)//GO:0045008(depyrimidination)//GO:0002230(positive regulation of defense response to virus by host)//GO:0006281(DNA repair)
HCC1_MACS_peak_108861	chr16:2108747-2108874	193.51	127	CDS	NM_000548	TSC2	193.51	21.63	100	7249	LAM|PPP1R160|TSC4	MIM:191092|HGNC:HGNC:12363|Ensembl:ENSG00000103197|HPRD:01850|Vega:OTTHUMG00000128745	tuberous sclerosis 2		GO:0005764(lysosome)//GO:0033596(TSC1-TSC2 complex)//GO:0016020(membrane)//GO:0048471(perinuclear region of cytoplasm)//GO:0005794(Golgi apparatus)//GO:0005829(cytosol)//GO:0005634(nucleus)//GO:0005737(cytoplasm)	GO:0019902(phosphatase binding)//GO:0042803(protein homodimerization activity)//GO:0031267(small GTPase binding)//GO:0005096(GTPase activator activity)//GO:0005515(protein binding)//GO:0071889(14-3-3 protein binding)	GO:0046626(regulation of insulin receptor signaling pathway)//GO:0032007(negative regulation of TOR signaling)//GO:0050918(positive chemotaxis)//GO:0016192(vesicle-mediated transport)//GO:0008285(negative regulation of cell proliferation)//GO:0046323(glucose import)//GO:0048009(insulin-like growth factor receptor signaling pathway)//GO:0001843(neural tube closure)//GO:0044861(protein transport in…
HCC1_MACS_peak_108865	chr16:2138710-2140195	54.72	1485	stopC	ENST00000262304	PKD1	54.72	20.97	100	5310	PBP|Pc-1|TRPP1	MIM:601313|HGNC:HGNC:9008|Ensembl:ENSG00000008710|HPRD:03203|Vega:OTTHUMG00000155795	polycystin 1, transient receptor potential channel interacting		GO:0016323(basolateral plasma membrane)//GO:0016021(integral component of membrane)//GO:0005887(integral component of plasma membrane)//GO:0016328(lateral plasma membrane)//GO:0009986(cell surface)//GO:0060170(ciliary membrane)//GO:0005886(plasma membrane)//GO:0030660(Golgi-associated vesicle membrane)//GO:0005829(cytosol)//GO:0002133(polycystin complex)//GO:0005929(cilium)//GO:0000139(Golgi memb…	GO:0019904(protein domain specific binding)//GO:0019901(protein kinase binding)//GO:0044325(ion channel binding)//GO:0030246(carbohydrate binding)//GO:0005262(calcium channel activity)//GO:0005515(protein binding)	GO:0060674(placenta blood vessel development)//GO:0021915(neural tube development)//GO:0009653(anatomical structure morphogenesis)//GO:0001502(cartilage condensation)//GO:0007204(positive regulation of cytosolic calcium ion concentration)//GO:0072237(metanephric proximal tubule development)//GO:0048754(branching morphogenesis of an epithelial tube)//GO:0060428(lung epithelium development)//GO:003…
HCC1_MACS_peak_108869	chr16:2158252-2161872	790.66	3620	CDS	ENST00000262304	PKD1	790.66	28.33	100	5310	PBP|Pc-1|TRPP1	MIM:601313|HGNC:HGNC:9008|Ensembl:ENSG00000008710|HPRD:03203|Vega:OTTHUMG00000155795	polycystin 1, transient receptor potential channel interacting		GO:0016323(basolateral plasma membrane)//GO:0016021(integral component of membrane)//GO:0005887(integral component of plasma membrane)//GO:0016328(lateral plasma membrane)//GO:0009986(cell surface)//GO:0060170(ciliary membrane)//GO:0005886(plasma membrane)//GO:0030660(Golgi-associated vesicle membrane)//GO:0005829(cytosol)//GO:0002133(polycystin complex)//GO:0005929(cilium)//GO:0000139(Golgi memb…	GO:0019904(protein domain specific binding)//GO:0019901(protein kinase binding)//GO:0044325(ion channel binding)//GO:0030246(carbohydrate binding)//GO:0005262(calcium channel activity)//GO:0005515(protein binding)	GO:0060674(placenta blood vessel development)//GO:0021915(neural tube development)//GO:0009653(anatomical structure morphogenesis)//GO:0001502(cartilage condensation)//GO:0007204(positive regulation of cytosolic calcium ion concentration)//GO:0072237(metanephric proximal tubule development)//GO:0048754(branching morphogenesis of an epithelial tube)//GO:0060428(lung epithelium development)//GO:003…
HCC1_MACS_peak_108870	chr16:2164170-2164926	643.91	756	CDS	ENST00000262304	PKD1	643.91	19.87	100	5310	PBP|Pc-1|TRPP1	MIM:601313|HGNC:HGNC:9008|Ensembl:ENSG00000008710|HPRD:03203|Vega:OTTHUMG00000155795	polycystin 1, transient receptor potential channel interacting		GO:0016323(basolateral plasma membrane)//GO:0016021(integral component of membrane)//GO:0005887(integral component of plasma membrane)//GO:0016328(lateral plasma membrane)//GO:0009986(cell surface)//GO:0060170(ciliary membrane)//GO:0005886(plasma membrane)//GO:0030660(Golgi-associated vesicle membrane)//GO:0005829(cytosol)//GO:0002133(polycystin complex)//GO:0005929(cilium)//GO:0000139(Golgi memb…	GO:0019904(protein domain specific binding)//GO:0019901(protein kinase binding)//GO:0044325(ion channel binding)//GO:0030246(carbohydrate binding)//GO:0005262(calcium channel activity)//GO:0005515(protein binding)	GO:0060674(placenta blood vessel development)//GO:0021915(neural tube development)//GO:0009653(anatomical structure morphogenesis)//GO:0001502(cartilage condensation)//GO:0007204(positive regulation of cytosolic calcium ion concentration)//GO:0072237(metanephric proximal tubule development)//GO:0048754(branching morphogenesis of an epithelial tube)//GO:0060428(lung epithelium development)//GO:003…
HCC1_MACS_peak_108882	chr16:2226560-2228130	137.91	1570	stopC	NM_032271	TRAF7	137.91	37.7	100	84231	RFWD1|RNF119	MIM:606692|HGNC:HGNC:20456|Ensembl:ENSG00000131653|HPRD:06977|Vega:OTTHUMG00000128826	TNF receptor associated factor 7		GO:0005886(plasma membrane)//GO:0048471(perinuclear region of cytoplasm)//GO:0005829(cytosol)//GO:0043231(intracellular membrane-bounded organelle)//GO:0005634(nucleus)//GO:0016023(cytoplasmic, membrane-bounded vesicle)//GO:0000151(ubiquitin ligase complex)	GO:0016874(ligase activity)//GO:0004842(ubiquitin-protein transferase activity)//GO:0008270(zinc ion binding)//GO:0005515(protein binding)	GO:0033235(positive regulation of protein sumoylation)//GO:0032880(regulation of protein localization)//GO:0006351(transcription, DNA-templated)//GO:0016567(protein ubiquitination)//GO:0043410(positive regulation of MAPK cascade)//GO:0071354(cellular response to interleukin-6)//GO:0000122(negative regulation of transcription from RNA polymerase II promoter)//GO:2001235(positive regulation of apop…
HCC1_MACS_peak_108883	chr16:2229727-2231600	190.98	1873	CDS	NM_020764	CASKIN1	190.98	13.44	100	57524	ANKS5A	MIM:612184|HGNC:HGNC:20879|Ensembl:ENSG00000167971|HPRD:10809|Vega:OTTHUMG00000177045	CASK interacting protein 1		GO:0005737(cytoplasm)	GO:0005515(protein binding)//GO:0019904(protein domain specific binding)	GO:0007165(signal transduction)
HCC1_MACS_peak_108884	chr16:2236707-2236825	83.75	118	CDS	NM_020764	CASKIN1	83.75	10.81	100	57524	ANKS5A	MIM:612184|HGNC:HGNC:20879|Ensembl:ENSG00000167971|HPRD:10809|Vega:OTTHUMG00000177045	CASK interacting protein 1		GO:0005737(cytoplasm)	GO:0005515(protein binding)//GO:0019904(protein domain specific binding)	GO:0007165(signal transduction)
HCC1_MACS_peak_108891	chr16:2261706-2264054	21.36	2348	stopC	NM_001042371	PGP	21.36	9.96	100	283871	PGPase	MIM:172280|HGNC:HGNC:8909|Ensembl:ENSG00000184207|Vega:OTTHUMG00000177047	phosphoglycolate phosphatase	hsa00630(Glyoxylate and dicarboxylate metabolism)//		GO:0008967(phosphoglycolate phosphatase activity)//GO:0098519(nucleotide phosphatase activity, acting on free nucleotides)//GO:0000287(magnesium ion binding)//GO:0043136(glycerol-3-phosphatase activity)//GO:0004725(protein tyrosine phosphatase activity)	GO:0006114(glycerol biosynthetic process)//GO:0045721(negative regulation of gluconeogenesis)//GO:0016311(dephosphorylation)//GO:0035335(peptidyl-tyrosine dephosphorylation)//GO:0006650(glycerophospholipid metabolic process)
HCC1_MACS_peak_108904	chr16:2331027-2331222	14.8	195	CDS	NM_001089	ABCA3	14.8	7.31	100	21	ABC-C|ABC3|EST111653|LBM180|SMDP3	MIM:601615|HGNC:HGNC:33|Ensembl:ENSG00000167972|HPRD:03369|Vega:OTTHUMG00000128845	ATP binding cassette subfamily A member 3	hsa02010(ABC transporters)	GO:0005886(plasma membrane)//GO:0016020(membrane)//GO:0016021(integral component of membrane)//GO:0097232(lamellar body membrane)//GO:0097233(alveolar lamellar body membrane)//GO:0097208(alveolar lamellar body)//GO:0005615(extracellular space)	GO:0005524(ATP binding)//GO:0042626(ATPase activity, coupled to transmembrane movement of substances)//GO:0005215(transporter activity)//GO:0016887(ATPase activity)	GO:0044267(cellular protein metabolic process)//GO:0008152(metabolic process)//GO:0042493(response to drug)//GO:0006869(lipid transport)//GO:0055085(transmembrane transport)//GO:0006810(transport)//GO:0051384(response to glucocorticoid)
HCC1_MACS_peak_108906	chr16:2336694-2336968	36.54	274	CDS	NM_001089	ABCA3	36.54	9.06	100	21	ABC-C|ABC3|EST111653|LBM180|SMDP3	MIM:601615|HGNC:HGNC:33|Ensembl:ENSG00000167972|HPRD:03369|Vega:OTTHUMG00000128845	ATP binding cassette subfamily A member 3	hsa02010(ABC transporters)	GO:0005886(plasma membrane)//GO:0016020(membrane)//GO:0016021(integral component of membrane)//GO:0097232(lamellar body membrane)//GO:0097233(alveolar lamellar body membrane)//GO:0097208(alveolar lamellar body)//GO:0005615(extracellular space)	GO:0005524(ATP binding)//GO:0042626(ATPase activity, coupled to transmembrane movement of substances)//GO:0005215(transporter activity)//GO:0016887(ATPase activity)	GO:0044267(cellular protein metabolic process)//GO:0008152(metabolic process)//GO:0042493(response to drug)//GO:0006869(lipid transport)//GO:0055085(transmembrane transport)//GO:0006810(transport)//GO:0051384(response to glucocorticoid)
HCC1_MACS_peak_108910	chr16:2353969-2354151	35.56	182	CDS	NM_001089	ABCA3	35.56	9.94	100	21	ABC-C|ABC3|EST111653|LBM180|SMDP3	MIM:601615|HGNC:HGNC:33|Ensembl:ENSG00000167972|HPRD:03369|Vega:OTTHUMG00000128845	ATP binding cassette subfamily A member 3	hsa02010(ABC transporters)	GO:0005886(plasma membrane)//GO:0016020(membrane)//GO:0016021(integral component of membrane)//GO:0097232(lamellar body membrane)//GO:0097233(alveolar lamellar body membrane)//GO:0097208(alveolar lamellar body)//GO:0005615(extracellular space)	GO:0005524(ATP binding)//GO:0042626(ATPase activity, coupled to transmembrane movement of substances)//GO:0005215(transporter activity)//GO:0016887(ATPase activity)	GO:0044267(cellular protein metabolic process)//GO:0008152(metabolic process)//GO:0042493(response to drug)//GO:0006869(lipid transport)//GO:0055085(transmembrane transport)//GO:0006810(transport)//GO:0051384(response to glucocorticoid)
HCC1_MACS_peak_108916	chr16:2373374-2373689	14.29	315	stopC	ENST00000567910	ABCA3	14.29	5.85	100	21	ABC-C|ABC3|EST111653|LBM180|SMDP3	MIM:601615|HGNC:HGNC:33|Ensembl:ENSG00000167972|HPRD:03369|Vega:OTTHUMG00000128845	ATP binding cassette subfamily A member 3	hsa02010(ABC transporters)	GO:0005886(plasma membrane)//GO:0016020(membrane)//GO:0016021(integral component of membrane)//GO:0097232(lamellar body membrane)//GO:0097233(alveolar lamellar body membrane)//GO:0097208(alveolar lamellar body)//GO:0005615(extracellular space)	GO:0005524(ATP binding)//GO:0042626(ATPase activity, coupled to transmembrane movement of substances)//GO:0005215(transporter activity)//GO:0016887(ATPase activity)	GO:0044267(cellular protein metabolic process)//GO:0008152(metabolic process)//GO:0042493(response to drug)//GO:0006869(lipid transport)//GO:0055085(transmembrane transport)//GO:0006810(transport)//GO:0051384(response to glucocorticoid)
HCC1_MACS_peak_10892	chr1:92495532-92495867	16.82	335	startC	NM_173567	EPHX4	16.82	9.35	100	253152	ABHD7|EH4|EPHXRP	HGNC:HGNC:23758|Ensembl:ENSG00000172031|HPRD:12408|Vega:OTTHUMG00000010114	epoxide hydrolase 4		GO:0016021(integral component of membrane)	GO:0016787(hydrolase activity)	GO:0008152(metabolic process)
HCC1_MACS_peak_108952	chr16:2546032-2547114	101.91	1082	startC	ENST00000564543	RP11-20I23.1	101.91	13.74	100
HCC1_MACS_peak_108961	chr16:2600603-2600710	47.69	107	5UTR	ENST00000461815	PDPK1	47.69	12.27	100	5170	PDK1|PDPK2|PDPK2P|PRO0461	MIM:605213|HGNC:HGNC:8816|Ensembl:ENSG00000140992|HPRD:05556|Vega:OTTHUMG00000128874	3-phosphoinositide dependent protein kinase 1	hsa03320(PPAR signaling pathway)//hsa04068(FoxO signaling pathway)//hsa04071(Sphingolipid signaling pathway)//hsa04150(mTOR signaling pathway)//hsa04151(PI3K-Akt signaling pathway)//hsa04152(AMPK signaling pathway)//hsa04210(Apoptosis)//hsa04510(Focal adhesion)//hsa04660(T cell receptor signaling pathway)//hsa04664(Fc epsilon RI signaling pathway)//hsa04722(Neurotrophin signaling pathway)//hsa049…	GO:0005886(plasma membrane)//GO:0005737(cytoplasm)//GO:0042995(cell projection)//GO:0005829(cytosol)//GO:0097481(neuronal postsynaptic density)//GO:0005925(focal adhesion)//GO:0005654(nucleoplasm)//GO:0016023(cytoplasmic, membrane-bounded vesicle)	GO:0004674(protein serine/threonine kinase activity)//GO:0019901(protein kinase binding)//GO:0004672(protein kinase activity)//GO:0005524(ATP binding)//GO:0016004(phospholipase activator activity)//GO:0043274(phospholipase binding)//GO:0004676(3-phosphoinositide-dependent protein kinase activity)//GO:0005515(protein binding)//GO:0005158(insulin receptor binding)	GO:0030168(platelet activation)//GO:0010594(regulation of endothelial cell migration)//GO:0007268(synaptic transmission)//GO:0050852(T cell receptor signaling pathway)//GO:0016477(cell migration)//GO:0006972(hyperosmotic response)//GO:0048011(neurotrophin TRK receptor signaling pathway)//GO:0018107(peptidyl-threonine phosphorylation)//GO:0071364(cellular response to epidermal growth factor stimul…
HCC1_MACS_peak_108981	chr16:2745935-2746044	247.79	109	CDS	NM_018992	KCTD5	247.79	12.57	100	54442	-	MIM:611285|HGNC:HGNC:21423|Ensembl:ENSG00000167977|HPRD:13768|Vega:OTTHUMG00000128930	potassium channel tetramerization domain containing 5		GO:0005634(nucleus)//GO:0005829(cytosol)	GO:0005515(protein binding)//GO:0032403(protein complex binding)	GO:0051260(protein homooligomerization)//GO:0016032(viral process)
HCC1_MACS_peak_108983	chr16:2752353-2752479	34.66	126	CDS	NM_018992	KCTD5	34.66	6.43	100	54442	-	MIM:611285|HGNC:HGNC:21423|Ensembl:ENSG00000167977|HPRD:13768|Vega:OTTHUMG00000128930	potassium channel tetramerization domain containing 5		GO:0005634(nucleus)//GO:0005829(cytosol)	GO:0005515(protein binding)//GO:0032403(protein complex binding)	GO:0051260(protein homooligomerization)//GO:0016032(viral process)
HCC1_MACS_peak_108996	chr16:2802329-2802847	16.59	518	5UTR	NM_016333	SRRM2	16.59	11.46	100	23524	300-KD|CWF21|Cwc21|HSPC075|SRL300|SRm300	MIM:606032|HGNC:HGNC:16639|Ensembl:ENSG00000167978|HPRD:06913|Vega:OTTHUMG00000177358	serine/arginine repetitive matrix 2		GO:0071013(catalytic step 2 spliceosome)//GO:0005654(nucleoplasm)//GO:0016607(nuclear speck)//GO:0015030(Cajal body)	GO:0044822(poly(A) RNA binding)//GO:0070742(C2H2 zinc finger domain binding)//GO:0047485(protein N-terminus binding)	GO:0000398(mRNA splicing, via spliceosome)
HCC1_MACS_peak_109020	chr16:2964176-2964290	19.53	114	5UTR	NM_020912	FLYWCH1	19.53	7.6	100	84256	-	HGNC:HGNC:25404|Ensembl:ENSG00000059122|HPRD:13222|Vega:OTTHUMG00000177364	FLYWCH-type zinc finger 1		GO:0005654(nucleoplasm)//GO:0005737(cytoplasm)	GO:0046872(metal ion binding)//GO:0003677(DNA binding)
HCC1_MACS_peak_109028	chr16:2998688-3000390	43.05	1702	stopC	NM_032296	FLYWCH1	43.05	14.32	100	84256	-	HGNC:HGNC:25404|Ensembl:ENSG00000059122|HPRD:13222|Vega:OTTHUMG00000177364	FLYWCH-type zinc finger 1		GO:0005654(nucleoplasm)//GO:0005737(cytoplasm)	GO:0046872(metal ion binding)//GO:0003677(DNA binding)
HCC1_MACS_peak_109034	chr16:3014216-3014615	21.64	399	startC	NM_024507	KREMEN2	21.64	6.72	100	79412	KRM2	MIM:609899|HGNC:HGNC:18797|Ensembl:ENSG00000131650|HPRD:13933|Vega:OTTHUMG00000128976	kringle containing transmembrane protein 2		GO:0016020(membrane)//GO:0016021(integral component of membrane)//GO:0005886(plasma membrane)//GO:0031901(early endosome membrane)		GO:0090090(negative regulation of canonical Wnt signaling pathway)//GO:0016055(Wnt signaling pathway)//GO:0007154(cell communication)
HCC1_MACS_peak_109037	chr16:3027214-3027527	15.23	313	startC	uc010bsy.1	PKMYT1	15.23	8.48	100	9088	MYT1|PPP1R126	MIM:602474|HGNC:HGNC:29650|Ensembl:ENSG00000127564|HPRD:03920|Vega:OTTHUMG00000128975	protein kinase, membrane associated tyrosine/threonine 1	hsa04110(Cell cycle)//hsa04114(Oocyte meiosis)//hsa04914(Progesterone-mediated oocyte maturation)	GO:0005789(endoplasmic reticulum membrane)//GO:0005794(Golgi apparatus)//GO:0005829(cytosol)//GO:0000139(Golgi membrane)//GO:0016020(membrane)//GO:0005783(endoplasmic reticulum)//GO:0005654(nucleoplasm)	GO:0004674(protein serine/threonine kinase activity)//GO:0005524(ATP binding)//GO:0004672(protein kinase activity)//GO:0016301(kinase activity)//GO:0046872(metal ion binding)//GO:0005515(protein binding)	GO:0007067(mitotic nuclear division)//GO:0006468(protein phosphorylation)//GO:0010923(negative regulation of phosphatase activity)//GO:0000082(G1/S transition of mitotic cell cycle)//GO:0000278(mitotic cell cycle)//GO:0000079(regulation of cyclin-dependent protein serine/threonine kinase activity)//GO:0007088(regulation of mitotic nuclear division)//GO:0000086(G2/M transition of mitotic cell cycl…
HCC1_MACS_peak_109053	chr16:3139460-3140647	49.16	1187	CDS	NM_032805	ZSCAN10	49.16	10.23	100	84891	ZNF206	HGNC:HGNC:12997|Ensembl:ENSG00000130182|HPRD:15747|Vega:OTTHUMG00000177478	zinc finger and SCAN domain containing 10		GO:0005654(nucleoplasm)//GO:0005634(nucleus)	GO:0043565(sequence-specific DNA binding)//GO:0003676(nucleic acid binding)//GO:0046872(metal ion binding)//GO:0003700(transcription factor activity, sequence-specific DNA binding)	GO:0045892(negative regulation of transcription, DNA-templated)//GO:0006351(transcription, DNA-templated)//GO:0006355(regulation of transcription, DNA-templated)//GO:0035019(somatic stem cell population maintenance)
HCC1_MACS_peak_109058	chr16:3169256-3170518	157.7	1262	stopC	NM_003456	ZNF205	157.7	12.27	100	7755	RhitH|ZNF210|Zfp13	MIM:603436|HGNC:HGNC:12996|Ensembl:ENSG00000122386|HPRD:04580|Vega:OTTHUMG00000148676	zinc finger protein 205		GO:0005622(intracellular)//GO:0005634(nucleus)//GO:0005739(mitochondrion)	GO:0003676(nucleic acid binding)//GO:0008270(zinc ion binding)//GO:0003700(transcription factor activity, sequence-specific DNA binding)//GO:0043565(sequence-specific DNA binding)//GO:0046872(metal ion binding)//GO:0005515(protein binding)	GO:0010729(positive regulation of hydrogen peroxide biosynthetic process)//GO:0006351(transcription, DNA-templated)//GO:0006355(regulation of transcription, DNA-templated)//GO:0000122(negative regulation of transcription from RNA polymerase II promoter)//GO:1901030(positive regulation of mitochondrial outer membrane permeabilization involved in apoptotic signaling pathway)
HCC1_MACS_peak_109075	chr16:3272519-3273492	26.94	973	3UTR	NM_003454	ZNF200	26.94	10.23	100	7752	-	MIM:603231|HGNC:HGNC:12993|Ensembl:ENSG00000010539|HPRD:04452|Vega:OTTHUMG00000129317	zinc finger protein 200		GO:0005634(nucleus)	GO:0003674(molecular_function)//GO:0046872(metal ion binding)//GO:0003676(nucleic acid binding)	GO:0006351(transcription, DNA-templated)//GO:0006355(regulation of transcription, DNA-templated)//GO:0008150(biological_process)
HCC1_MACS_peak_109079	chr16:3292529-3293694	16.26	1165	stopC	NM_000243	MEFV	16.26	7.31	100	4210	FMF|MEF|TRIM20	MIM:608107|HGNC:HGNC:6998|Ensembl:ENSG00000103313|HPRD:02012|Vega:OTTHUMG00000129324	Mediterranean fever	hsa04621(NOD-like receptor signaling pathway)	GO:0005874(microtubule)//GO:0030027(lamellipodium)//GO:0005776(autophagosome)//GO:0001726(ruffle)//GO:0005829(cytosol)//GO:0005875(microtubule associated complex)//GO:0031410(cytoplasmic vesicle)//GO:0005622(intracellular)//GO:0005634(nucleus)//GO:0005737(cytoplasm)	GO:0005515(protein binding)//GO:0008270(zinc ion binding)//GO:0003779(actin binding)	GO:0010508(positive regulation of autophagy)//GO:0032695(negative regulation of interleukin-12 production)//GO:0035872(nucleotide-binding domain, leucine rich repeat containing receptor signaling pathway)//GO:0045087(innate immune response)//GO:0050728(negative regulation of inflammatory response)//GO:2001056(positive regulation of cysteine-type endopeptidase activity)//GO:0032691(negative regula…
HCC1_MACS_peak_109085	chr16:3333721-3334205	18.8	484	startC	NM_005741	ZNF263	18.8	10.52	100	10127	FPM315|ZKSCAN12|ZSCAN44	MIM:604191|HGNC:HGNC:13056|Ensembl:ENSG00000006194|HPRD:05008|Vega:OTTHUMG00000129323	zinc finger protein 263		GO:0005654(nucleoplasm)//GO:0005634(nucleus)//GO:0015630(microtubule cytoskeleton)//GO:0005737(cytoplasm)	GO:0043565(sequence-specific DNA binding)//GO:0003676(nucleic acid binding)//GO:0046872(metal ion binding)//GO:0005515(protein binding)//GO:0003700(transcription factor activity, sequence-specific DNA binding)	GO:0045892(negative regulation of transcription, DNA-templated)//GO:0006351(transcription, DNA-templated)//GO:0006355(regulation of transcription, DNA-templated)
HCC1_MACS_peak_1091	chr1:6157328-6158055	13.25	727	stopC	ENST00000602612	KCNAB2	13.25	7.89	100	8514	AKR6A5|HKvbeta2|HKvbeta2.1|HKvbeta2.2|KCNA2B|KV-BETA-2	MIM:601142|HGNC:HGNC:6229|Ensembl:ENSG00000069424|HPRD:03090|Vega:OTTHUMG00000000795	potassium voltage-gated channel subfamily A regulatory beta subunit 2		GO:0043679(axon terminus)//GO:0044224(juxtaparanode region of axon)//GO:0005886(plasma membrane)//GO:0008076(voltage-gated potassium channel complex)//GO:0005874(microtubule)//GO:0016020(membrane)//GO:0016021(integral component of membrane)//GO:0005829(cytosol)//GO:0014069(postsynaptic density)//GO:1990031(pinceau fiber)//GO:0030054(cell junction)//GO:0031234(extrinsic component of cytoplasmic si…	GO:0015459(potassium channel regulator activity)//GO:0005249(voltage-gated potassium channel activity)//GO:0004033(aldo-keto reductase (NADP) activity)	GO:0055114(oxidation-reduction process)//GO:0071805(potassium ion transmembrane transport)//GO:0050905(neuromuscular process)//GO:0007268(synaptic transmission)//GO:0002244(hematopoietic progenitor cell differentiation)//GO:2000008(regulation of protein localization to cell surface)//GO:0070995(NADPH oxidation)//GO:1901379(regulation of potassium ion transmembrane transport)
HCC1_MACS_peak_109107	chr16:3536172-3536963	28.79	791	3UTR	NM_024845	NAA60	28.79	11.28	100	79903	HAT4|NAT15	MIM:614246|HGNC:HGNC:25875|Ensembl:ENSG00000122390|HPRD:07852|Vega:OTTHUMG00000150268	N(alpha)-acetyltransferase 60, NatF catalytic subunit		GO:0000139(Golgi membrane)	GO:0004596(peptide alpha-N-acetyltransferase activity)//GO:0010485(H4 histone acetyltransferase activity)//GO:0008080(N-acetyltransferase activity)	GO:0008152(metabolic process)//GO:0008283(cell proliferation)//GO:0017196(N-terminal peptidyl-methionine acetylation)//GO:0006334(nucleosome assembly)//GO:0043967(histone H4 acetylation)//GO:0007059(chromosome segregation)
HCC1_MACS_peak_10911	chr1:92649420-92649934	13.89	514	stopC	NM_015237	KIAA1107	13.89	8.77	100	23285	-	HGNC:HGNC:29192|Ensembl:ENSG00000069712|Vega:OTTHUMG00000010292	KIAA1107
HCC1_MACS_peak_109127	chr16:3633097-3633511	17.9	414	CDS	NM_032444	SLX4	17.9	7.01	100	84464	BTBD12|FANCP|MUS312	MIM:613278|HGNC:HGNC:23845|Ensembl:ENSG00000188827|HPRD:12537|Vega:OTTHUMG00000074089	SLX4 structure-specific endonuclease subunit	hsa03460(Fanconi anemia pathway)	GO:0070522(ERCC4-ERCC1 complex)//GO:0000790(nuclear chromatin)//GO:0048476(Holliday junction resolvase complex)//GO:0000784(nuclear chromosome, telomeric region)//GO:0030054(cell junction)//GO:0005654(nucleoplasm)//GO:0033557(Slx1-Slx4 complex)//GO:0005737(cytoplasm)	GO:0017108(5'-flap endonuclease activity)//GO:0008821(crossover junction endodeoxyribonuclease activity)//GO:0005515(protein binding)//GO:0008047(enzyme activator activity)//GO:0048257(3'-flap endonuclease activity)	GO:1904431(positive regulation of t-circle formation)//GO:0072429(response to intra-S DNA damage checkpoint signaling)//GO:0036297(interstrand cross-link repair)//GO:0000724(double-strand break repair via homologous recombination)//GO:0006302(double-strand break repair)//GO:0006289(nucleotide-excision repair)//GO:0043085(positive regulation of catalytic activity)//GO:0006260(DNA replication)//GO:…
HCC1_MACS_peak_109131	chr16:3645605-3645694	31.83	89	CDS	NM_032444	SLX4	31.83	12.86	100	84464	BTBD12|FANCP|MUS312	MIM:613278|HGNC:HGNC:23845|Ensembl:ENSG00000188827|HPRD:12537|Vega:OTTHUMG00000074089	SLX4 structure-specific endonuclease subunit	hsa03460(Fanconi anemia pathway)	GO:0070522(ERCC4-ERCC1 complex)//GO:0000790(nuclear chromatin)//GO:0048476(Holliday junction resolvase complex)//GO:0000784(nuclear chromosome, telomeric region)//GO:0030054(cell junction)//GO:0005654(nucleoplasm)//GO:0033557(Slx1-Slx4 complex)//GO:0005737(cytoplasm)	GO:0017108(5'-flap endonuclease activity)//GO:0008821(crossover junction endodeoxyribonuclease activity)//GO:0005515(protein binding)//GO:0008047(enzyme activator activity)//GO:0048257(3'-flap endonuclease activity)	GO:1904431(positive regulation of t-circle formation)//GO:0072429(response to intra-S DNA damage checkpoint signaling)//GO:0036297(interstrand cross-link repair)//GO:0000724(double-strand break repair via homologous recombination)//GO:0006302(double-strand break repair)//GO:0006289(nucleotide-excision repair)//GO:0043085(positive regulation of catalytic activity)//GO:0006260(DNA replication)//GO:…
HCC1_MACS_peak_109146	chr16:3740827-3741134	20.63	307	5UTR	ENST00000571538	TRAP1	20.63	9.46	100	10131	HSP 75|HSP75|HSP90L|TRAP-1	MIM:606219|HGNC:HGNC:16264|Ensembl:ENSG00000126602|HPRD:05868|Vega:OTTHUMG00000129427	TNF receptor-associated protein 1		GO:0005743(mitochondrial inner membrane)//GO:0070062(extracellular exosome)//GO:0005811(lipid particle)//GO:0016020(membrane)//GO:0005759(mitochondrial matrix)//GO:0005739(mitochondrion)//GO:0005654(nucleoplasm)//GO:0005758(mitochondrial intermembrane space)	GO:0051082(unfolded protein binding)//GO:0005524(ATP binding)//GO:0019901(protein kinase binding)//GO:0005164(tumor necrosis factor receptor binding)//GO:0044822(poly(A) RNA binding)//GO:0005515(protein binding)	GO:1901856(negative regulation of cellular respiration)//GO:0006457(protein folding)//GO:0061077(chaperone-mediated protein folding)//GO:1903427(negative regulation of reactive oxygen species biosynthetic process)//GO:0006950(response to stress)//GO:0009386(translational attenuation)//GO:1903751(negative regulation of intrinsic apoptotic signaling pathway in response to hydrogen peroxide)
HCC1_MACS_peak_1092	chr1:6158544-6161253	17.3	2709	stopC	NM_003636	KCNAB2	17.3	8	100	8514	AKR6A5|HKvbeta2|HKvbeta2.1|HKvbeta2.2|KCNA2B|KV-BETA-2	MIM:601142|HGNC:HGNC:6229|Ensembl:ENSG00000069424|HPRD:03090|Vega:OTTHUMG00000000795	potassium voltage-gated channel subfamily A regulatory beta subunit 2		GO:0043679(axon terminus)//GO:0044224(juxtaparanode region of axon)//GO:0005886(plasma membrane)//GO:0008076(voltage-gated potassium channel complex)//GO:0005874(microtubule)//GO:0016020(membrane)//GO:0016021(integral component of membrane)//GO:0005829(cytosol)//GO:0014069(postsynaptic density)//GO:1990031(pinceau fiber)//GO:0030054(cell junction)//GO:0031234(extrinsic component of cytoplasmic si…	GO:0015459(potassium channel regulator activity)//GO:0005249(voltage-gated potassium channel activity)//GO:0004033(aldo-keto reductase (NADP) activity)	GO:0055114(oxidation-reduction process)//GO:0071805(potassium ion transmembrane transport)//GO:0050905(neuromuscular process)//GO:0007268(synaptic transmission)//GO:0002244(hematopoietic progenitor cell differentiation)//GO:2000008(regulation of protein localization to cell surface)//GO:0070995(NADPH oxidation)//GO:1901379(regulation of potassium ion transmembrane transport)
HCC1_MACS_peak_109234	chr16:4385060-4385194	13.94	134	CDS	NM_032575	GLIS2	13.94	8.18	100	84662	NKL|NPHP7	MIM:608539|HGNC:HGNC:29450|Ensembl:ENSG00000126603|HPRD:12256|Vega:OTTHUMG00000129467	GLIS family zinc finger 2		GO:0005634(nucleus)//GO:0016607(nuclear speck)//GO:0005737(cytoplasm)	GO:0001077(transcriptional activator activity, RNA polymerase II core promoter proximal region sequence-specific binding)//GO:0046872(metal ion binding)//GO:0005515(protein binding)//GO:0044212(transcription regulatory region DNA binding)	GO:0045879(negative regulation of smoothened signaling pathway)//GO:0030154(cell differentiation)//GO:0006366(transcription from RNA polymerase II promoter)//GO:0045892(negative regulation of transcription, DNA-templated)//GO:0045944(positive regulation of transcription from RNA polymerase II promoter)//GO:0000122(negative regulation of transcription from RNA polymerase II promoter)//GO:0007399(n…
HCC1_MACS_peak_109235	chr16:4386725-4388549	27.04	1824	stopC	NM_032575	GLIS2	27.04	9.64	100	84662	NKL|NPHP7	MIM:608539|HGNC:HGNC:29450|Ensembl:ENSG00000126603|HPRD:12256|Vega:OTTHUMG00000129467	GLIS family zinc finger 2		GO:0005634(nucleus)//GO:0016607(nuclear speck)//GO:0005737(cytoplasm)	GO:0001077(transcriptional activator activity, RNA polymerase II core promoter proximal region sequence-specific binding)//GO:0046872(metal ion binding)//GO:0005515(protein binding)//GO:0044212(transcription regulatory region DNA binding)	GO:0045879(negative regulation of smoothened signaling pathway)//GO:0030154(cell differentiation)//GO:0006366(transcription from RNA polymerase II promoter)//GO:0045892(negative regulation of transcription, DNA-templated)//GO:0045944(positive regulation of transcription from RNA polymerase II promoter)//GO:0000122(negative regulation of transcription from RNA polymerase II promoter)//GO:0007399(n…
HCC1_MACS_peak_109239	chr16:4404542-4405164	16.48	622	stopC	NM_024535	CORO7	16.48	6.43	100	79585	0610011B16Rik|CRN7|POD1	MIM:611668|HGNC:HGNC:26161|Ensembl:ENSG00000262246|HPRD:07975|Vega:OTTHUMG00000129465	coronin 7		GO:0016021(integral component of membrane)//GO:0005802(trans-Golgi network)//GO:0016020(membrane)//GO:0005794(Golgi apparatus)//GO:0005829(cytosol)//GO:0000139(Golgi membrane)//GO:0016023(cytoplasmic, membrane-bounded vesicle)	GO:0005515(protein binding)//GO:0003779(actin binding)	GO:0015031(protein transport)//GO:0006895(Golgi to endosome transport)//GO:0030041(actin filament polymerization)
HCC1_MACS_peak_10925	chr1:92755754-92755770	13.04	16	CDS	NM_053274	GLMN	13.04	8.18	100	11146	FAP|FAP48|FAP68|FKBPAP|GLML|GVM|VMGLOM	MIM:601749|HGNC:HGNC:14373|Ensembl:ENSG00000174842|HPRD:03451|Vega:OTTHUMG00000010283	glomulin, FKBP associated protein		GO:0005622(intracellular)//GO:0031461(cullin-RING ubiquitin ligase complex)//GO:0031464(Cul4A-RING E3 ubiquitin ligase complex)//GO:0031463(Cul3-RING ubiquitin ligase complex)//GO:0031462(Cul2-RING ubiquitin ligase complex)	GO:0005171(hepatocyte growth factor receptor binding)//GO:0005515(protein binding)//GO:0031625(ubiquitin protein ligase binding)//GO:0055105(ubiquitin-protein transferase inhibitor activity)	GO:0050715(positive regulation of cytokine secretion)//GO:0042327(positive regulation of phosphorylation)//GO:0031397(negative regulation of protein ubiquitination)//GO:0040029(regulation of gene expression, epigenetic)//GO:0001570(vasculogenesis)//GO:0032434(regulation of proteasomal ubiquitin-dependent protein catabolic process)//GO:0042130(negative regulation of T cell proliferation)//GO:00018…
HCC1_MACS_peak_109264	chr16:4526401-4526666	26.34	265	5UTR	NM_001286268	HMOX2	26.34	7.89	100	3163	HO-2	MIM:141251|HGNC:HGNC:5014|Ensembl:ENSG00000103415|HPRD:00783|Vega:OTTHUMG00000129473	heme oxygenase 2	hsa00860(Porphyrin and chlorophyll metabolism)//hsa04978(Mineral absorption)	GO:0016020(membrane)//GO:0016021(integral component of membrane)//GO:0005789(endoplasmic reticulum membrane)//GO:0005886(plasma membrane)	GO:0046872(metal ion binding)//GO:0005515(protein binding)//GO:0004392(heme oxygenase (decyclizing) activity)	GO:0042167(heme catabolic process)//GO:0044281(small molecule metabolic process)//GO:0006979(response to oxidative stress)//GO:0006788(heme oxidation)//GO:0001666(response to hypoxia)//GO:0006879(cellular iron ion homeostasis)//GO:0006778(porphyrin-containing compound metabolic process)//GO:0055085(transmembrane transport)
HCC1_MACS_peak_109277	chr16:4644351-4644511	25.51	160	CDS	NM_001145011	C16orf96	25.51	9.35	100	342346	-	HGNC:HGNC:40031|Ensembl:ENSG00000205832|Vega:OTTHUMG00000176519	chromosome 16 open reading frame 96
HCC1_MACS_peak_109278	chr16:4650100-4650318	24.4	218	stopC	NM_001145011	C16orf96	24.4	10.23	100	342346	-	HGNC:HGNC:40031|Ensembl:ENSG00000205832|Vega:OTTHUMG00000176519	chromosome 16 open reading frame 96
HCC1_MACS_peak_109279	chr16:4664322-4664869	39.23	547	stopC	uc002cwy.3	AK055785	39.23	8.18	100
HCC1_MACS_peak_109315	chr16:4812573-4812757	21.34	184	CDS	NM_021646	ZNF500	21.34	7.6	100	26048	ZKSCAN18|ZSCAN50	HGNC:HGNC:23716|Ensembl:ENSG00000103199|HPRD:18347|Vega:OTTHUMG00000176543	zinc finger protein 500		GO:0005654(nucleoplasm)//GO:0005634(nucleus)//GO:0005737(cytoplasm)	GO:0043565(sequence-specific DNA binding)//GO:0003676(nucleic acid binding)//GO:0046872(metal ion binding)//GO:0003700(transcription factor activity, sequence-specific DNA binding)	GO:0006351(transcription, DNA-templated)//GO:0006355(regulation of transcription, DNA-templated)
HCC1_MACS_peak_109321	chr16:4940728-4940922	17.45	194	CDS	ENST00000345988	PPL	17.45	7.01	100	5493	-	MIM:602871|HGNC:HGNC:9273|Ensembl:ENSG00000118898|HPRD:04187|Vega:OTTHUMG00000129528	periplakin		GO:0005886(plasma membrane)//GO:0070062(extracellular exosome)//GO:0030057(desmosome)//GO:0005739(mitochondrion)//GO:0005634(nucleus)//GO:0005856(cytoskeleton)	GO:0005515(protein binding)//GO:0005200(structural constituent of cytoskeleton)	GO:0031424(keratinization)
HCC1_MACS_peak_109325	chr16:4949223-4949385	19.69	162	CDS	ENST00000345988	PPL	19.69	6.43	100	5493	-	MIM:602871|HGNC:HGNC:9273|Ensembl:ENSG00000118898|HPRD:04187|Vega:OTTHUMG00000129528	periplakin		GO:0005886(plasma membrane)//GO:0070062(extracellular exosome)//GO:0030057(desmosome)//GO:0005739(mitochondrion)//GO:0005634(nucleus)//GO:0005856(cytoskeleton)	GO:0005515(protein binding)//GO:0005200(structural constituent of cytoskeleton)	GO:0031424(keratinization)
HCC1_MACS_peak_109343	chr16:5074844-5075686	14.19	842	stopC	NM_016256	NAGPA	14.19	5.43	100	51172	APAA|UCE	MIM:607985|HGNC:HGNC:17378|Ensembl:ENSG00000103174|HPRD:12145|Vega:OTTHUMG00000090515	N-acetylglucosamine-1-phosphodiester alpha-N-acetylglucosaminidase	hsa04142(Lysosome)	GO:0016021(integral component of membrane)//GO:0032580(Golgi cisterna membrane)	GO:0003944(N-acetylglucosamine-1-phosphodiester alpha-N-acetylglucosaminidase activity)	GO:0005975(carbohydrate metabolic process)//GO:0006622(protein targeting to lysosome)//GO:0006464(cellular protein modification process)//GO:0006486(protein glycosylation)//GO:0007040(lysosome organization)
HCC1_MACS_peak_10950	chr1:92944144-92944310	45.42	166	CDS	NM_005263	GFI1	45.42	14.32	100	2672	GFI-1|GFI1A|SCN2|ZNF163	MIM:600871|HGNC:HGNC:4237|Ensembl:ENSG00000162676|HPRD:07527|Vega:OTTHUMG00000010897	growth factor independent 1 transcription repressor		GO:0016363(nuclear matrix)//GO:0005634(nucleus)//GO:0017053(transcriptional repressor complex)//GO:0016604(nuclear body)	GO:0008270(zinc ion binding)//GO:0005515(protein binding)//GO:0044212(transcription regulatory region DNA binding)//GO:0001078(transcriptional repressor activity, RNA polymerase II core promoter proximal region sequence-specific binding)	GO:0051569(regulation of histone H3-K4 methylation)//GO:0042472(inner ear morphogenesis)//GO:0010956(negative regulation of calcidiol 1-monooxygenase activity)//GO:0000083(regulation of transcription involved in G1/S transition of mitotic cell cycle)//GO:0070105(positive regulation of interleukin-6-mediated signaling pathway)//GO:0010977(negative regulation of neuron projection development)//GO:0…
HCC1_MACS_peak_109585	chr16:7568148-7568391	24.68	243	CDS	NM_018723	RBFOX1	24.68	9.06	100	54715	2BP1|A2BP1|FOX-1|FOX1|HRNBP1	MIM:605104|HGNC:HGNC:18222|Ensembl:ENSG00000078328|HPRD:16091|Vega:OTTHUMG00000129551	RNA binding protein, fox-1 homolog (C. elegans) 1		GO:0005634(nucleus)//GO:0005802(trans-Golgi network)//GO:0005737(cytoplasm)	GO:0003676(nucleic acid binding)//GO:0003723(RNA binding)//GO:0003729(mRNA binding)//GO:0000166(nucleotide binding)//GO:0005515(protein binding)//GO:0008022(protein C-terminus binding)	GO:0008380(RNA splicing)//GO:0050658(RNA transport)//GO:0006397(mRNA processing)//GO:0007399(nervous system development)//GO:0043484(regulation of RNA splicing)//GO:0050885(neuromuscular process controlling balance)//GO:0000381(regulation of alternative mRNA splicing, via spliceosome)
HCC1_MACS_peak_109745	chr16:8862681-8862830	13.03	149	CDS	NM_000663	ABAT	13.03	5.77	100	18	GABA-AT|GABAT|NPD009	MIM:137150|HGNC:HGNC:23|Ensembl:ENSG00000183044|HPRD:00661|Vega:OTTHUMG00000048201	4-aminobutyrate aminotransferase	hsa00250(Alanine, aspartate and glutamate metabolism)//hsa00280(Valine, leucine and isoleucine degradation)//hsa00410(beta-Alanine metabolism)//hsa00640(Propanoate metabolism)//hsa00650(Butanoate metabolism)//	GO:0043005(neuron projection)//GO:0005739(mitochondrion)//GO:0005759(mitochondrial matrix)//GO:0032144(4-aminobutyrate transaminase complex)//GO:0070062(extracellular exosome)	GO:0047298((S)-3-amino-2-methylpropionate transaminase activity)//GO:0042803(protein homodimerization activity)//GO:0030170(pyridoxal phosphate binding)//GO:0032145(succinate-semialdehyde dehydrogenase binding)//GO:0003867(4-aminobutyrate transaminase activity)//GO:0008483(transaminase activity)//GO:0046872(metal ion binding)//GO:0051536(iron-sulfur cluster binding)	GO:0048148(behavioral response to cocaine)//GO:0008152(metabolic process)//GO:0031652(positive regulation of heat generation)//GO:0032024(positive regulation of insulin secretion)//GO:0070474(positive regulation of uterine smooth muscle contraction)//GO:0007269(neurotransmitter secretion)//GO:0014053(negative regulation of gamma-aminobutyric acid secretion)//GO:0007268(synaptic transmission)//GO:…
HCC1_MACS_peak_109762	chr16:9057063-9057341	93.75	278	startC	NM_003470	USP7	93.75	19.52	100	7874	HAUSP|TEF1	MIM:602519|HGNC:HGNC:12630|Ensembl:ENSG00000187555|HPRD:03950|Vega:OTTHUMG00000176903	ubiquitin specific peptidase 7 (herpes virus-associated)	hsa04068(FoxO signaling pathway)//hsa05168(Herpes simplex infection)//hsa05169(Epstein-Barr virus infection)//hsa05203(Viral carcinogenesis)	GO:0005654(nucleoplasm)//GO:0005634(nucleus)//GO:0016605(PML body)//GO:0016604(nuclear body)//GO:0005829(cytosol)	GO:0004197(cysteine-type endopeptidase activity)//GO:0036459(thiol-dependent ubiquitinyl hydrolase activity)//GO:0002039(p53 binding)//GO:0008134(transcription factor binding)//GO:0005515(protein binding)//GO:0004843(thiol-dependent ubiquitin-specific protease activity)//GO:0008022(protein C-terminus binding)//GO:0031625(ubiquitin protein ligase binding)	GO:0016579(protein deubiquitination)//GO:0006283(transcription-coupled nucleotide-excision repair)//GO:0032088(negative regulation of NF-kappaB transcription factor activity)//GO:1904353(regulation of telomere capping)//GO:0010216(maintenance of DNA methylation)//GO:0050821(protein stabilization)//GO:0007275(multicellular organism development)//GO:0006511(ubiquitin-dependent protein catabolic pro…
HCC1_MACS_peak_109845	chr16:9849412-9850255	18.89	843	3UTR	NM_000833	GRIN2A	18.89	8.77	100	2903	EPND|FESD|GluN2A|LKS|NMDAR2A|NR2A	MIM:138253|HGNC:HGNC:4585|Ensembl:ENSG00000183454|HPRD:00698|Vega:OTTHUMG00000129721	glutamate ionotropic receptor NMDA type subunit 2A	hsa04014(Ras signaling pathway)//hsa04015(Rap1 signaling pathway)//hsa04020(Calcium signaling pathway)//hsa04024(cAMP signaling pathway)//hsa04080(Neuroactive ligand-receptor interaction)//hsa04713(Circadian entrainment)//hsa04720(Long-term potentiation)//hsa04724(Glutamatergic synapse)//hsa04728(Dopaminergic synapse)//hsa05010(Alzheimer's disease)//hsa05014(Amyotrophic lateral sclerosis (ALS))//…	GO:0097481(neuronal postsynaptic density)//GO:0016021(integral component of membrane)//GO:0005887(integral component of plasma membrane)//GO:0009986(cell surface)//GO:0043005(neuron projection)//GO:0005886(plasma membrane)//GO:0017146(NMDA selective glutamate receptor complex)//GO:0008021(synaptic vesicle)//GO:0030054(cell junction)//GO:0005783(endoplasmic reticulum)//GO:0042734(presynaptic membr…	GO:0008270(zinc ion binding)//GO:0005234(extracellular-glutamate-gated ion channel activity)//GO:0004970(ionotropic glutamate receptor activity)//GO:0004972(NMDA glutamate receptor activity)//GO:0005262(calcium channel activity)//GO:0005515(protein binding)	GO:0033058(directional locomotion)//GO:0070588(calcium ion transmembrane transport)//GO:0008542(visual learning)//GO:0009611(response to wounding)//GO:0042417(dopamine metabolic process)//GO:0042177(negative regulation of protein catabolic process)//GO:0035235(ionotropic glutamate receptor signaling pathway)//GO:0001975(response to amphetamine)//GO:0034220(ion transmembrane transport)//GO:0060291…
HCC1_MACS_peak_10991	chr1:93341852-93342152	16.04	300	startC	uc010otg.2	FAM69A	16.04	8.77	100	388650	-	MIM:614542|HGNC:HGNC:32213|Ensembl:ENSG00000154511|HPRD:14204|Vega:OTTHUMG00000010894	family with sequence similarity 69 member A		GO:0016021(integral component of membrane)//GO:0005789(endoplasmic reticulum membrane)
HCC1_MACS_peak_109962	chr16:10998600-10998669	19.13	69	CDS	NM_000246	CIITA	19.13	8.73	100	4261	C2TA|CIITAIV|MHC2TA|NLRA	MIM:600005|HGNC:HGNC:7067|Ensembl:ENSG00000179583|HPRD:02475|Vega:OTTHUMG00000129753	class II, major histocompatibility complex, transactivator	hsa04612(Antigen processing and presentation)//hsa05145(Toxoplasmosis)//hsa05152(Tuberculosis)//hsa05164(Influenza A)//hsa05340(Primary immunodeficiency)	GO:0005654(nucleoplasm)//GO:0016605(PML body)//GO:0009986(cell surface)	GO:0032403(protein complex binding)//GO:0005524(ATP binding)//GO:0016746(transferase activity, transferring acyl groups)//GO:0044212(transcription regulatory region DNA binding)//GO:0033613(activating transcription factor binding)//GO:0016301(kinase activity)//GO:0005525(GTP binding)//GO:0005515(protein binding)//GO:0003677(DNA binding)//GO:0008022(protein C-terminus binding)//GO:0003713(transcri…	GO:0007568(aging)//GO:0071346(cellular response to interferon-gamma)//GO:0032966(negative regulation of collagen biosynthetic process)//GO:0016310(phosphorylation)//GO:0046677(response to antibiotic)//GO:0071360(cellular response to exogenous dsRNA)//GO:0006351(transcription, DNA-templated)//GO:0060333(interferon-gamma-mediated signaling pathway)//GO:0034341(response to interferon-gamma)//GO:0006…
HCC1_MACS_peak_110045	chr16:11517034-11517112	32.7	78	CDS	ENST00000598234	CTD-3088G3.8	32.7	10.52	100
HCC1_MACS_peak_110055	chr16:11578734-11578929	18.92	195	5UTR	ENST00000344649	CTD-3088G3.8	18.92	7.89	100
HCC1_MACS_peak_110089	chr16:12009225-12009825	110.18	600	startC	NM_002094	GSPT1	110.18	12.5	100	2935	551G9.2|ETF3A|GST1|eRF3a	MIM:139259|HGNC:HGNC:4621|Ensembl:ENSG00000103342|HPRD:00753|Vega:OTTHUMG00000172956	G1 to S phase transition 1	hsa03015(mRNA surveillance pathway)	GO:0005622(intracellular)//GO:0018444(translation release factor complex)//GO:0005829(cytosol)	GO:0044822(poly(A) RNA binding)//GO:0003924(GTPase activity)//GO:0003747(translation release factor activity)//GO:0005515(protein binding)//GO:0005525(GTP binding)	GO:0000184(nuclear-transcribed mRNA catabolic process, nonsense-mediated decay)//GO:0006479(protein methylation)//GO:0008152(metabolic process)//GO:0000082(G1/S transition of mitotic cell cycle)//GO:0002184(cytoplasmic translational termination)
HCC1_MACS_peak_110092	chr16:12061426-12061925	20.41	499	stopC	NM_001192	TNFRSF17	20.41	9.35	100	608	BCM|BCMA|CD269|TNFRSF13A	MIM:109545|HGNC:HGNC:11913|Ensembl:ENSG00000048462|HPRD:00144|Vega:OTTHUMG00000129826	tumor necrosis factor receptor superfamily member 17	hsa04060(Cytokine-cytokine receptor interaction)//hsa04672(Intestinal immune network for IgA production)	GO:0016021(integral component of membrane)//GO:0012505(endomembrane system)//GO:0005886(plasma membrane)	GO:0004872(receptor activity)	GO:0002260(lymphocyte homeostasis)//GO:0008283(cell proliferation)//GO:0007275(multicellular organism development)//GO:0002250(adaptive immune response)//GO:0033209(tumor necrosis factor-mediated signaling pathway)//GO:0007165(signal transduction)
HCC1_MACS_peak_110279	chr16:13328886-13329632	13.15	746	stopC	NM_001145204	SHISA9	13.15	7.31	100	729993	CKAMP44	MIM:613346|HGNC:HGNC:37231|Ensembl:ENSG00000237515|Vega:OTTHUMG00000154258	shisa family member 9		GO:0032591(dendritic spine membrane)//GO:0045202(synapse)//GO:0032281(AMPA glutamate receptor complex)//GO:0030054(cell junction)//GO:0008328(ionotropic glutamate receptor complex)		GO:0048172(regulation of short-term neuronal synaptic plasticity)
HCC1_MACS_peak_110280	chr16:13330822-13331491	16	669	3UTR	NM_001145204	SHISA9	16	7.6	100	729993	CKAMP44	MIM:613346|HGNC:HGNC:37231|Ensembl:ENSG00000237515|Vega:OTTHUMG00000154258	shisa family member 9		GO:0032591(dendritic spine membrane)//GO:0045202(synapse)//GO:0032281(AMPA glutamate receptor complex)//GO:0030054(cell junction)//GO:0008328(ionotropic glutamate receptor complex)		GO:0048172(regulation of short-term neuronal synaptic plasticity)
HCC1_MACS_peak_11037	chr1:93712394-93712511	36.05	117	CDS	NM_206886	CCDC18	36.05	14.23	100	343099	NY-SAR-41	HGNC:HGNC:30370|Ensembl:ENSG00000122483|Vega:OTTHUMG00000010598	coiled-coil domain containing 18
HCC1_MACS_peak_110380	chr16:14038579-14038692	32.28	113	CDS	NM_005236	ERCC4	32.28	11.4	100	2072	ERCC11|FANCQ|RAD1|XFEPS|XPF	MIM:133520|HGNC:HGNC:3436|Ensembl:ENSG00000175595|HPRD:00594|Vega:OTTHUMG00000048194	excision repair cross-complementation group 4	hsa03420(Nucleotide excision repair)//hsa03460(Fanconi anemia pathway)	GO:0070522(ERCC4-ERCC1 complex)//GO:0005669(transcription factor TFIID complex)//GO:0000110(nucleotide-excision repair factor 1 complex)//GO:0000109(nucleotide-excision repair complex)//GO:0000784(nuclear chromosome, telomeric region)//GO:0000781(chromosome, telomeric region)//GO:0005654(nucleoplasm)//GO:0005634(nucleus)	GO:0003684(damaged DNA binding)//GO:0047485(protein N-terminus binding)//GO:0001094(TFIID-class transcription factor binding)//GO:0000014(single-stranded DNA endodeoxyribonuclease activity)//GO:0043566(structure-specific DNA binding)//GO:0004520(endodeoxyribonuclease activity)//GO:0003697(single-stranded DNA binding)//GO:0005515(protein binding)//GO:0008022(protein C-terminus binding)	GO:0000723(telomere maintenance)//GO:0006283(transcription-coupled nucleotide-excision repair)//GO:1901255(nucleotide-excision repair involved in interstrand cross-link repair)//GO:0070911(global genome nucleotide-excision repair)//GO:0036297(interstrand cross-link repair)//GO:0006296(nucleotide-excision repair, DNA incision, 5'-to lesion)//GO:0006302(double-strand break repair)//GO:0000724(doubl…
HCC1_MACS_peak_110382	chr16:14041470-14041970	20.75	500	CDS	NM_005236	ERCC4	20.75	9.06	100	2072	ERCC11|FANCQ|RAD1|XFEPS|XPF	MIM:133520|HGNC:HGNC:3436|Ensembl:ENSG00000175595|HPRD:00594|Vega:OTTHUMG00000048194	excision repair cross-complementation group 4	hsa03420(Nucleotide excision repair)//hsa03460(Fanconi anemia pathway)	GO:0070522(ERCC4-ERCC1 complex)//GO:0005669(transcription factor TFIID complex)//GO:0000110(nucleotide-excision repair factor 1 complex)//GO:0000109(nucleotide-excision repair complex)//GO:0000784(nuclear chromosome, telomeric region)//GO:0000781(chromosome, telomeric region)//GO:0005654(nucleoplasm)//GO:0005634(nucleus)	GO:0003684(damaged DNA binding)//GO:0047485(protein N-terminus binding)//GO:0001094(TFIID-class transcription factor binding)//GO:0000014(single-stranded DNA endodeoxyribonuclease activity)//GO:0043566(structure-specific DNA binding)//GO:0004520(endodeoxyribonuclease activity)//GO:0003697(single-stranded DNA binding)//GO:0005515(protein binding)//GO:0008022(protein C-terminus binding)	GO:0000723(telomere maintenance)//GO:0006283(transcription-coupled nucleotide-excision repair)//GO:1901255(nucleotide-excision repair involved in interstrand cross-link repair)//GO:0070911(global genome nucleotide-excision repair)//GO:0036297(interstrand cross-link repair)//GO:0006296(nucleotide-excision repair, DNA incision, 5'-to lesion)//GO:0006302(double-strand break repair)//GO:0000724(doubl…
HCC1_MACS_peak_110502	chr16:14802800-14802920	17.7	120	startC	ENST00000526520	NPIPA3	17.7	7.31	100	642778	-	HGNC:HGNC:41978|Ensembl:ENSG00000224712|Vega:OTTHUMG00000166262	nuclear pore complex interacting protein family member A3
HCC1_MACS_peak_110503	chr16:14805545-14805608	34.42	63	startC	NM_001277323	NPIPA3	34.42	10.23	100	642778	-	HGNC:HGNC:41978|Ensembl:ENSG00000224712|Vega:OTTHUMG00000166262	nuclear pore complex interacting protein family member A3
HCC1_MACS_peak_110505	chr16:14810036-14810053	24.53	17	CDS	NM_001277323	NPIPA3	24.53	8.48	100	642778	-	HGNC:HGNC:41978|Ensembl:ENSG00000224712|Vega:OTTHUMG00000166262	nuclear pore complex interacting protein family member A3
HCC1_MACS_peak_110507	chr16:14813946-14814091	44.76	145	CDS	NM_001277323	NPIPA3	44.76	10.23	100	642778	-	HGNC:HGNC:41978|Ensembl:ENSG00000224712|Vega:OTTHUMG00000166262	nuclear pore complex interacting protein family member A3
HCC1_MACS_peak_110508	chr16:14817048-14817156	16.35	108	CDS	NM_001277323	NPIPA3	16.35	9.18	100	642778	-	HGNC:HGNC:41978|Ensembl:ENSG00000224712|Vega:OTTHUMG00000166262	nuclear pore complex interacting protein family member A3
HCC1_MACS_peak_110518	chr16:14841922-14842042	44.06	120	startC	ENST00000529166	NPIPA2	44.06	9.94	100	642799	NPIP	HGNC:HGNC:41979|Ensembl:ENSG00000254852|Vega:OTTHUMG00000166264	nuclear pore complex interacting protein family member A2
HCC1_MACS_peak_110520	chr16:14844669-14844732	18.22	63	startC	NM_001277323	NPIPA3	18.22	8.77	100	642778	-	HGNC:HGNC:41978|Ensembl:ENSG00000224712|Vega:OTTHUMG00000166262	nuclear pore complex interacting protein family member A3
HCC1_MACS_peak_110522	chr16:14849160-14849177	39.44	17	CDS	NM_001277323	NPIPA3	39.44	9.35	100	642778	-	HGNC:HGNC:41978|Ensembl:ENSG00000224712|Vega:OTTHUMG00000166262	nuclear pore complex interacting protein family member A3
HCC1_MACS_peak_110524	chr16:14853066-14853211	87.02	145	CDS	NM_001277323	NPIPA3	87.02	10.53	100	642778	-	HGNC:HGNC:41978|Ensembl:ENSG00000224712|Vega:OTTHUMG00000166262	nuclear pore complex interacting protein family member A3
HCC1_MACS_peak_110548	chr16:15022237-15022382	232.8	145	CDS	uc010uzk.2	FLJ00322	232.8	21.33	100
HCC1_MACS_peak_110551	chr16:15039693-15039838	16.69	145	CDS	NM_006985	NPIPA1	16.69	6.44	100	9284	NPIP|NPIPA|morpheus	MIM:606406|HGNC:HGNC:7909|Ensembl:ENSG00000183426|HPRD:12101|Vega:OTTHUMG00000090663	nuclear pore complex interacting protein family member A1		GO:0031965(nuclear membrane)//GO:0016021(integral component of membrane)//GO:0005643(nuclear pore)		GO:0051028(mRNA transport)//GO:0015031(protein transport)
HCC1_MACS_peak_110569	chr16:15224943-15225567	45.87	624	startC	uc002ddh.2	FLJ00285	45.87	11.11	100
HCC1_MACS_peak_110664	chr16:15831305-15831477	13.99	172	CDS	NM_002474	MYH11	13.99	9.77	100	4629	AAT4|FAA4|SMHC|SMMHC	MIM:160745|HGNC:HGNC:7569|Ensembl:ENSG00000133392|HPRD:01174|Vega:OTTHUMG00000129935	myosin, heavy chain 11, smooth muscle	hsa04270(Vascular smooth muscle contraction)//hsa04530(Tight junction)	GO:0070062(extracellular exosome)//GO:0005829(cytosol)//GO:0005859(muscle myosin complex)//GO:0042470(melanosome)//GO:0016459(myosin complex)//GO:0032982(myosin filament)	GO:0008307(structural constituent of muscle)//GO:0005524(ATP binding)//GO:0005516(calmodulin binding)//GO:0003774(motor activity)//GO:0051015(actin filament binding)//GO:0005515(protein binding)	GO:0048251(elastic fiber assembly)//GO:0008152(metabolic process)//GO:0030241(skeletal muscle myosin thick filament assembly)//GO:0048013(ephrin receptor signaling pathway)//GO:0048739(cardiac muscle fiber development)//GO:0098779(mitophagy in response to mitochondrial depolarization)//GO:0006936(muscle contraction)//GO:0007264(small GTPase mediated signal transduction)//GO:0006939(smooth muscle …
HCC1_MACS_peak_110665	chr16:15841426-15841587	21.4	161	CDS	NM_002474	MYH11	21.4	7.6	100	4629	AAT4|FAA4|SMHC|SMMHC	MIM:160745|HGNC:HGNC:7569|Ensembl:ENSG00000133392|HPRD:01174|Vega:OTTHUMG00000129935	myosin, heavy chain 11, smooth muscle	hsa04270(Vascular smooth muscle contraction)//hsa04530(Tight junction)	GO:0070062(extracellular exosome)//GO:0005829(cytosol)//GO:0005859(muscle myosin complex)//GO:0042470(melanosome)//GO:0016459(myosin complex)//GO:0032982(myosin filament)	GO:0008307(structural constituent of muscle)//GO:0005524(ATP binding)//GO:0005516(calmodulin binding)//GO:0003774(motor activity)//GO:0051015(actin filament binding)//GO:0005515(protein binding)	GO:0048251(elastic fiber assembly)//GO:0008152(metabolic process)//GO:0030241(skeletal muscle myosin thick filament assembly)//GO:0048013(ephrin receptor signaling pathway)//GO:0048739(cardiac muscle fiber development)//GO:0098779(mitophagy in response to mitochondrial depolarization)//GO:0006936(muscle contraction)//GO:0007264(small GTPase mediated signal transduction)//GO:0006939(smooth muscle …
HCC1_MACS_peak_110700	chr16:16126965-16127027	20.94	62	CDS	NM_004996	ABCC1	20.94	8.48	100	4363	ABC29|ABCC|GS-X|MRP|MRP1	MIM:158343|HGNC:HGNC:51|Ensembl:ENSG00000103222|HPRD:01153|Vega:OTTHUMG00000048267	ATP binding cassette subfamily C member 1	hsa02010(ABC transporters)//hsa04071(Sphingolipid signaling pathway)//hsa04977(Vitamin digestion and absorption)//hsa05206(MicroRNAs in cancer)	GO:0016021(integral component of membrane)//GO:0005887(integral component of plasma membrane)//GO:0016020(membrane)//GO:0005886(plasma membrane)//GO:0016323(basolateral plasma membrane)//GO:0070062(extracellular exosome)	GO:0005524(ATP binding)//GO:0016887(ATPase activity)//GO:0005215(transporter activity)//GO:0042626(ATPase activity, coupled to transmembrane movement of substances)	GO:0006691(leukotriene metabolic process)//GO:0008152(metabolic process)//GO:0019369(arachidonic acid metabolic process)//GO:0042493(response to drug)//GO:0044281(small molecule metabolic process)//GO:0055085(transmembrane transport)//GO:0006810(transport)//GO:0006767(water-soluble vitamin metabolic process)//GO:0009235(cobalamin metabolic process)//GO:0006766(vitamin metabolic process)
HCC1_MACS_peak_110730	chr16:16291877-16292039	27.72	162	CDS	NM_001171	ABCC6	27.72	13.74	100	368	ABC34|ARA|EST349056|GACI2|MLP1|MOAT-E|MOATE|MRP6|PXE|PXE1|URG7	MIM:603234|HGNC:HGNC:57|Ensembl:ENSG00000091262|HPRD:04453|Vega:OTTHUMG00000129967	ATP binding cassette subfamily C member 6	hsa02010(ABC transporters)	GO:0016021(integral component of membrane)//GO:0016328(lateral plasma membrane)//GO:0005789(endoplasmic reticulum membrane)//GO:0005886(plasma membrane)//GO:0016323(basolateral plasma membrane)//GO:0005634(nucleus)//GO:0016324(apical plasma membrane)	GO:0005524(ATP binding)//GO:0005215(transporter activity)//GO:0042626(ATPase activity, coupled to transmembrane movement of substances)	GO:0055085(transmembrane transport)//GO:0006810(transport)//GO:0008152(metabolic process)//GO:0007601(visual perception)//GO:0042493(response to drug)
HCC1_MACS_peak_110746	chr16:16465239-16465515	46.13	276	startC	uc002dey.2	AK310228	46.13	9.94	100
HCC1_MACS_peak_110747	chr16:16469003-16469696	148.31	693	stopC	uc002dey.2	AK310228	148.31	13.93	100
HCC1_MACS_peak_110751	chr16:16477520-16477649	14.48	129	CDS	NM_001282507	NPIPA7	14.48	11.4	100	101059938	-	HGNC:HGNC:41982|Ensembl:ENSG00000214967|Vega:OTTHUMG00000166307	nuclear pore complex interacting protein family member A7			GO:0005515(protein binding)
HCC1_MACS_peak_11095	chr1:94374593-94374981	51.73	388	startC	NM_002061	GCLM	51.73	11.4	100	2730	GLCLR	MIM:601176|HGNC:HGNC:4312|Ensembl:ENSG00000023909|HPRD:03106|Vega:OTTHUMG00000010562	glutamate-cysteine ligase modifier subunit	hsa00270(Cysteine and methionine metabolism)//hsa00480(Glutathione metabolism)//	GO:0017109(glutamate-cysteine ligase complex)//GO:0005829(cytosol)	GO:0030234(enzyme regulator activity)//GO:0046982(protein heterodimerization activity)//GO:0035226(glutamate-cysteine ligase catalytic subunit binding)//GO:0004357(glutamate-cysteine ligase activity)	GO:0050880(regulation of blood vessel size)//GO:0051409(response to nitrosative stress)//GO:0006750(glutathione biosynthetic process)//GO:0044281(small molecule metabolic process)//GO:0042493(response to drug)//GO:0006979(response to oxidative stress)//GO:0043524(negative regulation of neuron apoptotic process)//GO:0051900(regulation of mitochondrial depolarization)//GO:0006534(cysteine metabolic…
HCC1_MACS_peak_110984	chr16:18428567-18428824	91.85	257	5UTR	ENST00000339303	NPIPA8	91.85	18.12	100	101059953	LCR16a9	HGNC:HGNC:41983|Ensembl:ENSG00000214940	nuclear pore complex interacting protein family member A8
HCC1_MACS_peak_110985	chr16:18429924-18430617	390.82	693	stopC	uc010bvu.2	AK310228	390.82	20.75	100
HCC1_MACS_peak_110986	chr16:18434105-18434403	79.04	298	startC	uc010bvu.2	AK310228	79.04	11.08	100
HCC1_MACS_peak_1110	chr1:6310499-6310643	14.78	144	CDS	NM_207370	GPR153	14.78	6.43	100	387509	PGR1	MIM:614269|HGNC:HGNC:23618|Ensembl:ENSG00000158292|HPRD:13600|Vega:OTTHUMG00000001272	G protein-coupled receptor 153		GO:0005886(plasma membrane)//GO:0016021(integral component of membrane)	GO:0004930(G-protein coupled receptor activity)	GO:0007186(G-protein coupled receptor signaling pathway)
HCC1_MACS_peak_1111	chr1:6311397-6311590	25.72	193	CDS	NM_207370	GPR153	25.72	11.11	100	387509	PGR1	MIM:614269|HGNC:HGNC:23618|Ensembl:ENSG00000158292|HPRD:13600|Vega:OTTHUMG00000001272	G protein-coupled receptor 153		GO:0005886(plasma membrane)//GO:0016021(integral component of membrane)	GO:0004930(G-protein coupled receptor activity)	GO:0007186(G-protein coupled receptor signaling pathway)
HCC1_MACS_peak_111109	chr16:19485446-19485598	16.95	152	CDS	NM_024780	TMC5	16.95	6.14	100	79838	-	HGNC:HGNC:22999|Ensembl:ENSG00000103534|HPRD:15516|Vega:OTTHUMG00000131458	transmembrane channel like 5		GO:0016021(integral component of membrane)//GO:0070062(extracellular exosome)		GO:0006811(ion transport)
HCC1_MACS_peak_111113	chr16:19528335-19528511	15.68	176	CDS	NM_016641	GDE1	15.68	5.56	100	51573	363E6.2|MIR16	MIM:605943|HGNC:HGNC:29644|Ensembl:ENSG00000006007|HPRD:12070|Vega:OTTHUMG00000131454	glycerophosphodiester phosphodiesterase 1		GO:0005886(plasma membrane)//GO:0030659(cytoplasmic vesicle membrane)//GO:0016021(integral component of membrane)	GO:0008081(phosphoric diester hydrolase activity)//GO:0046872(metal ion binding)//GO:0047395(glycerophosphoinositol glycerophosphodiesterase activity)//GO:0008889(glycerophosphodiester phosphodiesterase activity)	GO:0006629(lipid metabolic process)
HCC1_MACS_peak_111117	chr16:19551978-19552024	24.69	46	CDS	NM_014711	CCP110	24.69	10.26	100	9738	CP110|Cep110	MIM:609544|HGNC:HGNC:24342|Ensembl:ENSG00000103540|HPRD:10848|Vega:OTTHUMG00000131459	centriolar coiled-coil protein 110kDa		GO:0043234(protein complex)//GO:0005813(centrosome)//GO:0005814(centriole)//GO:0005929(cilium)//GO:0005829(cytosol)	GO:0005515(protein binding)	GO:0007099(centriole replication)//GO:0030030(cell projection organization)//GO:0000278(mitotic cell cycle)//GO:0006996(organelle organization)//GO:0051298(centrosome duplication)//GO:0032465(regulation of cytokinesis)//GO:0000086(G2/M transition of mitotic cell cycle)
HCC1_MACS_peak_111134	chr16:19627435-19627513	14.19	78	CDS	NM_020314	C16orf62	14.19	4.97	100	57020	-	HGNC:HGNC:24641|Ensembl:ENSG00000103544|HPRD:14455|Vega:OTTHUMG00000167925	chromosome 16 open reading frame 62		GO:0016021(integral component of membrane)//GO:0005769(early endosome)	GO:0005515(protein binding)	GO:0015031(protein transport)//GO:0006893(Golgi to plasma membrane transport)
HCC1_MACS_peak_111135	chr16:19628036-19628657	13.64	621	stopC	ENST00000513947	C16orf62	13.64	7.31	100	57020	-	HGNC:HGNC:24641|Ensembl:ENSG00000103544|HPRD:14455|Vega:OTTHUMG00000167925	chromosome 16 open reading frame 62		GO:0016021(integral component of membrane)//GO:0005769(early endosome)	GO:0005515(protein binding)	GO:0015031(protein transport)//GO:0006893(Golgi to plasma membrane transport)
HCC1_MACS_peak_111177	chr16:19883137-19884153	18.95	1016	startC	NM_016235	GPRC5B	18.95	6.14	100	51704	RAIG-2|RAIG2	MIM:605948|HGNC:HGNC:13308|Ensembl:ENSG00000167191|HPRD:16177|Vega:OTTHUMG00000131460	G protein-coupled receptor class C group 5 member B		GO:0005886(plasma membrane)//GO:0070062(extracellular exosome)//GO:0030659(cytoplasmic vesicle membrane)//GO:0009986(cell surface)//GO:0016021(integral component of membrane)//GO:0043231(intracellular membrane-bounded organelle)//GO:0005730(nucleolus)//GO:0005634(nucleus)//GO:0005615(extracellular space)	GO:0001664(G-protein coupled receptor binding)//GO:0019901(protein kinase binding)//GO:0004930(G-protein coupled receptor activity)//GO:0030295(protein kinase activator activity)	GO:0010976(positive regulation of neuron projection development)//GO:0045666(positive regulation of neuron differentiation)//GO:0043123(positive regulation of I-kappaB kinase/NF-kappaB signaling)//GO:0090263(positive regulation of canonical Wnt signaling pathway)//GO:0042593(glucose homeostasis)//GO:0050729(positive regulation of inflammatory response)//GO:0007626(locomotory behavior)//GO:0060907…
HCC1_MACS_peak_111180	chr16:19893453-19893682	18.62	229	5UTR	ENST00000566822	GPRC5B	18.62	7.6	100	51704	RAIG-2|RAIG2	MIM:605948|HGNC:HGNC:13308|Ensembl:ENSG00000167191|HPRD:16177|Vega:OTTHUMG00000131460	G protein-coupled receptor class C group 5 member B		GO:0005886(plasma membrane)//GO:0070062(extracellular exosome)//GO:0030659(cytoplasmic vesicle membrane)//GO:0009986(cell surface)//GO:0016021(integral component of membrane)//GO:0043231(intracellular membrane-bounded organelle)//GO:0005730(nucleolus)//GO:0005634(nucleus)//GO:0005615(extracellular space)	GO:0001664(G-protein coupled receptor binding)//GO:0019901(protein kinase binding)//GO:0004930(G-protein coupled receptor activity)//GO:0030295(protein kinase activator activity)	GO:0010976(positive regulation of neuron projection development)//GO:0045666(positive regulation of neuron differentiation)//GO:0043123(positive regulation of I-kappaB kinase/NF-kappaB signaling)//GO:0090263(positive regulation of canonical Wnt signaling pathway)//GO:0042593(glucose homeostasis)//GO:0050729(positive regulation of inflammatory response)//GO:0007626(locomotory behavior)//GO:0060907…
HCC1_MACS_peak_111221	chr16:20338845-20338942	14.57	97	5UTR	NM_001502	GP2	14.57	6.43	100	2813	ZAP75	MIM:602977|HGNC:HGNC:4441|Ensembl:ENSG00000169347|HPRD:04279|Vega:OTTHUMG00000131489	glycoprotein 2		GO:0005886(plasma membrane)//GO:0031225(anchored component of membrane)//GO:0070062(extracellular exosome)
HCC1_MACS_peak_111228	chr16:20420855-20420987	14.19	132	5UTR	NM_017888	ACSM5	14.19	6.43	100	54988	-	MIM:614361|HGNC:HGNC:26060|Ensembl:ENSG00000183549|HPRD:08627|Vega:OTTHUMG00000131551	acyl-CoA synthetase medium-chain family member 5	hsa00650(Butanoate metabolism)//	GO:0005759(mitochondrial matrix)	GO:0005524(ATP binding)//GO:0003824(catalytic activity)//GO:0046872(metal ion binding)//GO:0005525(GTP binding)//GO:0047760(butyrate-CoA ligase activity)	GO:0008152(metabolic process)//GO:0006631(fatty acid metabolic process)
HCC1_MACS_peak_111233	chr16:20442541-20442643	22.3	102	CDS	NM_017888	ACSM5	22.3	7.89	100	54988	-	MIM:614361|HGNC:HGNC:26060|Ensembl:ENSG00000183549|HPRD:08627|Vega:OTTHUMG00000131551	acyl-CoA synthetase medium-chain family member 5	hsa00650(Butanoate metabolism)//	GO:0005759(mitochondrial matrix)	GO:0005524(ATP binding)//GO:0003824(catalytic activity)//GO:0046872(metal ion binding)//GO:0005525(GTP binding)//GO:0047760(butyrate-CoA ligase activity)	GO:0008152(metabolic process)//GO:0006631(fatty acid metabolic process)
HCC1_MACS_peak_111238	chr16:20463406-20463730	67.16	324	5UTR	NM_001308954	ACSM2A	67.16	13.95	100	123876	A-923A4.1|ACSM2	MIM:614358|HGNC:HGNC:32017|Ensembl:ENSG00000183747|HPRD:17292|Vega:OTTHUMG00000177401	acyl-CoA synthetase medium-chain family member 2A	hsa00650(Butanoate metabolism)//	GO:0005739(mitochondrion)//GO:0005759(mitochondrial matrix)	GO:0005524(ATP binding)//GO:0003824(catalytic activity)//GO:0046872(metal ion binding)//GO:0047760(butyrate-CoA ligase activity)	GO:0036112(medium-chain fatty-acyl-CoA metabolic process)//GO:0008152(metabolic process)//GO:0042593(glucose homeostasis)//GO:0070328(triglyceride homeostasis)//GO:0006631(fatty acid metabolic process)
HCC1_MACS_peak_111239	chr16:20471425-20471613	42.29	188	startC	ENST00000396104	ACSM2A	42.29	11.11	100	123876	A-923A4.1|ACSM2	MIM:614358|HGNC:HGNC:32017|Ensembl:ENSG00000183747|HPRD:17292|Vega:OTTHUMG00000177401	acyl-CoA synthetase medium-chain family member 2A	hsa00650(Butanoate metabolism)//	GO:0005739(mitochondrion)//GO:0005759(mitochondrial matrix)	GO:0005524(ATP binding)//GO:0003824(catalytic activity)//GO:0046872(metal ion binding)//GO:0047760(butyrate-CoA ligase activity)	GO:0036112(medium-chain fatty-acyl-CoA metabolic process)//GO:0008152(metabolic process)//GO:0042593(glucose homeostasis)//GO:0070328(triglyceride homeostasis)//GO:0006631(fatty acid metabolic process)
HCC1_MACS_peak_111242	chr16:20480833-20481041	27.86	208	CDS	NM_001308169	ACSM2A	27.86	9.64	100	123876	A-923A4.1|ACSM2	MIM:614358|HGNC:HGNC:32017|Ensembl:ENSG00000183747|HPRD:17292|Vega:OTTHUMG00000177401	acyl-CoA synthetase medium-chain family member 2A	hsa00650(Butanoate metabolism)//	GO:0005739(mitochondrion)//GO:0005759(mitochondrial matrix)	GO:0005524(ATP binding)//GO:0003824(catalytic activity)//GO:0046872(metal ion binding)//GO:0047760(butyrate-CoA ligase activity)	GO:0036112(medium-chain fatty-acyl-CoA metabolic process)//GO:0008152(metabolic process)//GO:0042593(glucose homeostasis)//GO:0070328(triglyceride homeostasis)//GO:0006631(fatty acid metabolic process)
HCC1_MACS_peak_111247	chr16:20489897-20489999	34.07	102	CDS	NM_001308169	ACSM2A	34.07	7.6	100	123876	A-923A4.1|ACSM2	MIM:614358|HGNC:HGNC:32017|Ensembl:ENSG00000183747|HPRD:17292|Vega:OTTHUMG00000177401	acyl-CoA synthetase medium-chain family member 2A	hsa00650(Butanoate metabolism)//	GO:0005739(mitochondrion)//GO:0005759(mitochondrial matrix)	GO:0005524(ATP binding)//GO:0003824(catalytic activity)//GO:0046872(metal ion binding)//GO:0047760(butyrate-CoA ligase activity)	GO:0036112(medium-chain fatty-acyl-CoA metabolic process)//GO:0008152(metabolic process)//GO:0042593(glucose homeostasis)//GO:0070328(triglyceride homeostasis)//GO:0006631(fatty acid metabolic process)
HCC1_MACS_peak_111250	chr16:20497895-20498991	1095.89	1096	stopC	NM_001308169	ACSM2A	1095.89	61.96	100	123876	A-923A4.1|ACSM2	MIM:614358|HGNC:HGNC:32017|Ensembl:ENSG00000183747|HPRD:17292|Vega:OTTHUMG00000177401	acyl-CoA synthetase medium-chain family member 2A	hsa00650(Butanoate metabolism)//	GO:0005739(mitochondrion)//GO:0005759(mitochondrial matrix)	GO:0005524(ATP binding)//GO:0003824(catalytic activity)//GO:0046872(metal ion binding)//GO:0047760(butyrate-CoA ligase activity)	GO:0036112(medium-chain fatty-acyl-CoA metabolic process)//GO:0008152(metabolic process)//GO:0042593(glucose homeostasis)//GO:0070328(triglyceride homeostasis)//GO:0006631(fatty acid metabolic process)
HCC1_MACS_peak_111265	chr16:20575990-20576175	26.17	185	startC	NM_182617	ACSM2B	26.17	8.18	100	348158	ACSM2|HXMA|HYST1046	MIM:614359|HGNC:HGNC:30931|Ensembl:ENSG00000066813|HPRD:17124|Vega:OTTHUMG00000131555	acyl-CoA synthetase medium-chain family member 2B	hsa00650(Butanoate metabolism)//	GO:0016021(integral component of membrane)//GO:0005739(mitochondrion)//GO:0005759(mitochondrial matrix)	GO:0005524(ATP binding)//GO:0003824(catalytic activity)//GO:0003674(molecular_function)//GO:0046872(metal ion binding)//GO:0047760(butyrate-CoA ligase activity)	GO:0044281(small molecule metabolic process)//GO:0008152(metabolic process)//GO:0006805(xenobiotic metabolic process)//GO:0006631(fatty acid metabolic process)
HCC1_MACS_peak_111267	chr16:20586903-20587125	13.6	222	5UTR	ENST00000565232	ACSM2B	13.6	8.15	100	348158	ACSM2|HXMA|HYST1046	MIM:614359|HGNC:HGNC:30931|Ensembl:ENSG00000066813|HPRD:17124|Vega:OTTHUMG00000131555	acyl-CoA synthetase medium-chain family member 2B	hsa00650(Butanoate metabolism)//	GO:0016021(integral component of membrane)//GO:0005739(mitochondrion)//GO:0005759(mitochondrial matrix)	GO:0005524(ATP binding)//GO:0003824(catalytic activity)//GO:0003674(molecular_function)//GO:0046872(metal ion binding)//GO:0047760(butyrate-CoA ligase activity)	GO:0044281(small molecule metabolic process)//GO:0008152(metabolic process)//GO:0006805(xenobiotic metabolic process)//GO:0006631(fatty acid metabolic process)
HCC1_MACS_peak_111275	chr16:20635417-20635537	18.62	120	CDS	NM_052956	ACSM1	18.62	8.77	100	116285	BUCS1|MACS1	MIM:614357|HGNC:HGNC:18049|Ensembl:ENSG00000166743|HPRD:12551|Vega:OTTHUMG00000131550	acyl-CoA synthetase medium-chain family member 1	hsa00650(Butanoate metabolism)//	GO:0016021(integral component of membrane)//GO:0005759(mitochondrial matrix)//GO:0072562(blood microparticle)//GO:0070062(extracellular exosome)	GO:0005524(ATP binding)//GO:0015645(fatty acid ligase activity)//GO:0003996(acyl-CoA ligase activity)//GO:0005525(GTP binding)//GO:0003824(catalytic activity)//GO:0046872(metal ion binding)//GO:0047760(butyrate-CoA ligase activity)	GO:0008152(metabolic process)//GO:0044281(small molecule metabolic process)//GO:0018874(benzoate metabolic process)//GO:0019395(fatty acid oxidation)//GO:0006633(fatty acid biosynthetic process)//GO:0042632(cholesterol homeostasis)//GO:0019605(butyrate metabolic process)//GO:0006805(xenobiotic metabolic process)//GO:0015980(energy derivation by oxidation of organic compounds)
HCC1_MACS_peak_111287	chr16:20838379-20838518	20.55	139	CDS	NM_030941	LOC81691	20.55	7.6	100	81691	-	Ensembl:ENSG00000005189|HPRD:17433|Vega:OTTHUMG00000131556	exonuclease NEF-sp	hsa03008(Ribosome biogenesis in eukaryotes)		GO:0000166(nucleotide binding)//GO:0003676(nucleic acid binding)
HCC1_MACS_peak_111290	chr16:20855950-20856167	27.27	217	CDS	NM_030941	LOC81691	27.27	10.23	100	81691	-	Ensembl:ENSG00000005189|HPRD:17433|Vega:OTTHUMG00000131556	exonuclease NEF-sp	hsa03008(Ribosome biogenesis in eukaryotes)		GO:0000166(nucleotide binding)//GO:0003676(nucleic acid binding)
HCC1_MACS_peak_111291	chr16:20857542-20857661	17.77	119	CDS	NM_030941	LOC81691	17.77	7.89	100	81691	-	Ensembl:ENSG00000005189|HPRD:17433|Vega:OTTHUMG00000131556	exonuclease NEF-sp	hsa03008(Ribosome biogenesis in eukaryotes)		GO:0000166(nucleotide binding)//GO:0003676(nucleic acid binding)
HCC1_MACS_peak_111301	chr16:20959804-20959959	14.92	155	CDS	NM_017539	DNAH3	14.92	5.85	100	55567	DLP3|DNAHC3B|HEL-36|Hsadhc3|dnahc3-b	MIM:603334|HGNC:HGNC:2949|Ensembl:ENSG00000158486|HPRD:04513|Vega:OTTHUMG00000090677	dynein, axonemal, heavy chain 3	hsa05016(Huntington's disease)	GO:0005874(microtubule)//GO:0005858(axonemal dynein complex)	GO:0005524(ATP binding)//GO:0003777(microtubule motor activity)	GO:0008152(metabolic process)//GO:0001539(cilium or flagellum-dependent cell motility)//GO:0007018(microtubule-based movement)
HCC1_MACS_peak_111312	chr16:21049095-21049302	30.9	207	CDS	NM_017539	DNAH3	30.9	10.81	100	55567	DLP3|DNAHC3B|HEL-36|Hsadhc3|dnahc3-b	MIM:603334|HGNC:HGNC:2949|Ensembl:ENSG00000158486|HPRD:04513|Vega:OTTHUMG00000090677	dynein, axonemal, heavy chain 3	hsa05016(Huntington's disease)	GO:0005874(microtubule)//GO:0005858(axonemal dynein complex)	GO:0005524(ATP binding)//GO:0003777(microtubule motor activity)	GO:0008152(metabolic process)//GO:0001539(cilium or flagellum-dependent cell motility)//GO:0007018(microtubule-based movement)
HCC1_MACS_peak_111396	chr16:21752041-21752229	20.2	188	CDS	NM_144672	OTOA	20.2	7.6	100	146183	CT108|DFNB22	MIM:607038|HGNC:HGNC:16378|Ensembl:ENSG00000155719|HPRD:06126|Vega:OTTHUMG00000090721	otoancorin		GO:0005578(proteinaceous extracellular matrix)//GO:0031225(anchored component of membrane)//GO:0016324(apical plasma membrane)//GO:0009986(cell surface)		GO:0007605(sensory perception of sound)//GO:0019226(transmission of nerve impulse)//GO:0007160(cell-matrix adhesion)
HCC1_MACS_peak_111441	chr16:22262471-22262643	26.74	172	CDS	NM_013302	EEF2K	26.74	10.52	100	29904	HSU93850|eEF-2K	MIM:606968|HGNC:HGNC:24615|Ensembl:ENSG00000103319|HPRD:07369|Vega:OTTHUMG00000094771	eukaryotic elongation factor 2 kinase	hsa04152(AMPK signaling pathway)//hsa04921(Oxytocin signaling pathway)	GO:0014069(postsynaptic density)//GO:0005737(cytoplasm)//GO:0005829(cytosol)	GO:0004674(protein serine/threonine kinase activity)//GO:0004686(elongation factor-2 kinase activity)//GO:0008135(translation factor activity, RNA binding)//GO:0005524(ATP binding)//GO:0005516(calmodulin binding)//GO:0004672(protein kinase activity)//GO:0005509(calcium ion binding)	GO:0008286(insulin receptor signaling pathway)//GO:0031952(regulation of protein autophosphorylation)//GO:0061003(positive regulation of dendritic spine morphogenesis)//GO:0006468(protein phosphorylation)//GO:0071320(cellular response to cAMP)//GO:0006414(translational elongation)//GO:0046777(protein autophosphorylation)//GO:0002931(response to ischemia)//GO:0043066(negative regulation of apoptot…
HCC1_MACS_peak_111451	chr16:22326234-22326529	36.16	295	5UTR	ENST00000569757	POLR3E	36.16	12.27	100	55718	RPC5|SIN	HGNC:HGNC:30347|Ensembl:ENSG00000058600|HPRD:15155|Vega:OTTHUMG00000094779	polymerase (RNA) III (DNA directed) polypeptide E (80kD)	hsa00230(Purine metabolism)//hsa00240(Pyrimidine metabolism)//hsa03020(RNA polymerase)//hsa04623(Cytosolic DNA-sensing pathway)//hsa05169(Epstein-Barr virus infection)	GO:0005654(nucleoplasm)//GO:0005634(nucleus)//GO:0005666(DNA-directed RNA polymerase III complex)//GO:0005829(cytosol)	GO:0001056(RNA polymerase III activity)//GO:0003899(DNA-directed RNA polymerase activity)	GO:0006385(transcription elongation from RNA polymerase III promoter)//GO:0045087(innate immune response)//GO:0006383(transcription from RNA polymerase III promoter)//GO:0010467(gene expression)//GO:0006351(transcription, DNA-templated)//GO:0032481(positive regulation of type I interferon production)//GO:0051607(defense response to virus)//GO:0006386(termination of RNA polymerase III transcriptio…
HCC1_MACS_peak_111459	chr16:22385551-22385938	29.42	387	startC	NM_001802	CDR2	29.42	11.4	100	1039	CDR62|Yo	MIM:117340|HGNC:HGNC:1799|Ensembl:ENSG00000140743|HPRD:06681|Vega:OTTHUMG00000175463	cerebellar degeneration related protein 2		GO:0005737(cytoplasm)	GO:0003674(molecular_function)//GO:0005515(protein binding)
HCC1_MACS_peak_111517	chr16:22926264-22927065	43.68	801	stopC	NM_006043	HS3ST2	43.68	16.37	100	9956	30ST2|3OST2	MIM:604056|HGNC:HGNC:5195|Ensembl:ENSG00000122254|HPRD:04957|Vega:OTTHUMG00000094785	heparan sulfate-glucosamine 3-sulfotransferase 2	hsa00534(Glycosaminoglycan biosynthesis - heparan sulfate / heparin)	GO:0016021(integral component of membrane)//GO:0000139(Golgi membrane)	GO:0033871([heparan sulfate]-glucosamine 3-sulfotransferase 2 activity)//GO:0008146(sulfotransferase activity)	GO:0006024(glycosaminoglycan biosynthetic process)//GO:0008152(metabolic process)//GO:0044281(small molecule metabolic process)//GO:0005975(carbohydrate metabolic process)//GO:0007623(circadian rhythm)//GO:0030203(glycosaminoglycan metabolic process)
HCC1_MACS_peak_111556	chr16:23387058-23387176	18.06	118	CDS	NM_000336	SCNN1B	18.06	9.06	100	6338	BESC1|ENaCb|ENaCbeta|SCNEB	MIM:600760|HGNC:HGNC:10600|Ensembl:ENSG00000168447|HPRD:02861|Vega:OTTHUMG00000131608	sodium channel epithelial 1 beta subunit	hsa04742(Taste transduction)//hsa04960(Aldosterone-regulated sodium reabsorption)	GO:0009897(external side of plasma membrane)//GO:0005887(integral component of plasma membrane)//GO:0030659(cytoplasmic vesicle membrane)//GO:0005886(plasma membrane)//GO:0016021(integral component of membrane)//GO:0070062(extracellular exosome)//GO:0034706(sodium channel complex)//GO:0016324(apical plasma membrane)	GO:0005272(sodium channel activity)//GO:0005515(protein binding)//GO:0015280(ligand-gated sodium channel activity)//GO:0050699(WW domain binding)	GO:0035725(sodium ion transmembrane transport)//GO:0055078(sodium ion homeostasis)//GO:0035313(wound healing, spreading of epidermal cells)//GO:0001666(response to hypoxia)//GO:0050891(multicellular organismal water homeostasis)//GO:0050909(sensory perception of taste)//GO:0006814(sodium ion transport)//GO:0007588(excretion)//GO:0002028(regulation of sodium ion transport)//GO:0055085(transmembran…
HCC1_MACS_peak_111570	chr16:23521641-23521815	26.39	174	startC	NM_015044	GGA2	26.39	8.56	100	23062	VEAR	MIM:606005|HGNC:HGNC:16064|Ensembl:ENSG00000103365|HPRD:09347|Vega:OTTHUMG00000096957	golgi-associated, gamma adaptin ear containing, ARF binding protein 2	hsa04142(Lysosome)	GO:0030136(clathrin-coated vesicle)//GO:0030131(clathrin adaptor complex)//GO:0005802(trans-Golgi network)//GO:0010008(endosome membrane)//GO:0005794(Golgi apparatus)//GO:0005622(intracellular)	GO:0030306(ADP-ribosylation factor binding)//GO:0005515(protein binding)	GO:0044267(cellular protein metabolic process)//GO:0016192(vesicle-mediated transport)//GO:0006886(intracellular protein transport)
HCC1_MACS_peak_111576	chr16:23563469-23563625	17.58	156	CDS	NM_001083614	EARS2	17.58	7.31	100	124454	COXPD12|MSE1|gluRS	MIM:612799|HGNC:HGNC:29419|Ensembl:ENSG00000103356|Vega:OTTHUMG00000177018	glutamyl-tRNA synthetase 2, mitochondrial	hsa00860(Porphyrin and chlorophyll metabolism)//hsa00970(Aminoacyl-tRNA biosynthesis)//	GO:0005739(mitochondrion)//GO:0005759(mitochondrial matrix)//GO:0005737(cytoplasm)	GO:0005524(ATP binding)//GO:0050561(glutamate-tRNA(Gln) ligase activity)//GO:0004818(glutamate-tRNA ligase activity)//GO:0000049(tRNA binding)	GO:0006424(glutamyl-tRNA aminoacylation)//GO:0070127(tRNA aminoacylation for mitochondrial protein translation)//GO:0010467(gene expression)//GO:0006418(tRNA aminoacylation for protein translation)
HCC1_MACS_peak_111579	chr16:23607443-23607639	21.96	196	startC	NM_005003	NDUFAB1	21.96	14.05	100	4706	ACP|FASN2A|SDAP	MIM:603836|HGNC:HGNC:7694|Ensembl:ENSG00000004779|HPRD:11951|Vega:OTTHUMG00000096985	NADH:ubiquinone oxidoreductase subunit AB1	hsa00190(Oxidative phosphorylation)//	GO:0005743(mitochondrial inner membrane)//GO:0005759(mitochondrial matrix)//GO:0005747(mitochondrial respiratory chain complex I)//GO:0031966(mitochondrial membrane)	GO:0008137(NADH dehydrogenase (ubiquinone) activity)//GO:0005504(fatty acid binding)//GO:0000036(ACP phosphopantetheine attachment site binding involved in fatty acid biosynthetic process)//GO:0005509(calcium ion binding)	GO:0032981(mitochondrial respiratory chain complex I assembly)//GO:0044281(small molecule metabolic process)//GO:0009249(protein lipoylation)//GO:0022904(respiratory electron transport chain)//GO:0046487(glyoxylate metabolic process)//GO:0006120(mitochondrial electron transport, NADH to ubiquinone)//GO:0044237(cellular metabolic process)//GO:0034641(cellular nitrogen compound metabolic process)//…
HCC1_MACS_peak_111623	chr16:24225978-24226249	25.98	271	stopC	NM_002738	PRKCB	25.98	8.77	100	5579	PKC-beta|PKCB|PRKCB1|PRKCB2	MIM:176970|HGNC:HGNC:9395|Ensembl:ENSG00000166501|HPRD:01499|Vega:OTTHUMG00000131615	protein kinase C beta	hsa04010(MAPK signaling pathway)//hsa04012(ErbB signaling pathway)//hsa04014(Ras signaling pathway)//hsa04015(Rap1 signaling pathway)//hsa04020(Calcium signaling pathway)//hsa04062(Chemokine signaling pathway)//hsa04064(NF-kappa B signaling pathway)//hsa04066(HIF-1 signaling pathway)//hsa04070(Phosphatidylinositol signaling system)//hsa04071(Sphingolipid signaling pathway)//hsa04150(mTOR signalin…	GO:0005886(plasma membrane)//GO:0070062(extracellular exosome)//GO:0005829(cytosol)//GO:0005654(nucleoplasm)//GO:0005622(intracellular)//GO:0005634(nucleus)//GO:0005737(cytoplasm)	GO:0035403(histone kinase activity (H3-T6 specific))//GO:0008270(zinc ion binding)//GO:0004674(protein serine/threonine kinase activity)//GO:0005080(protein kinase C binding)//GO:0004672(protein kinase activity)//GO:0003682(chromatin binding)//GO:0042393(histone binding)//GO:0005246(calcium channel regulator activity)//GO:0005524(ATP binding)//GO:0004697(protein kinase C activity)//GO:0030374(lig…	GO:0030168(platelet activation)//GO:0043123(positive regulation of I-kappaB kinase/NF-kappaB signaling)//GO:0007268(synaptic transmission)//GO:0050853(B cell receptor signaling pathway)//GO:0035408(histone H3-T6 phosphorylation)//GO:0042113(B cell activation)//GO:0071322(cellular response to carbohydrate stimulus)//GO:0045766(positive regulation of angiogenesis)//GO:0010829(negative regulation of…
HCC1_MACS_peak_111651	chr16:24829913-24830021	39.5	108	CDS	NM_014494	TNRC6A	39.5	9.25	100	27327	CAGH26|GW1|GW182|TNRC6	MIM:610739|HGNC:HGNC:11969|Ensembl:ENSG00000090905|HPRD:11640|Vega:OTTHUMG00000096999	trinucleotide repeat containing 6A		GO:0035068(micro-ribonucleoprotein complex)//GO:0000932(cytoplasmic mRNA processing body)//GO:0005794(Golgi apparatus)//GO:0005829(cytosol)//GO:0043231(intracellular membrane-bounded organelle)//GO:0005654(nucleoplasm)	GO:0044822(poly(A) RNA binding)//GO:0000166(nucleotide binding)//GO:0003676(nucleic acid binding)//GO:0005515(protein binding)	GO:0045087(innate immune response)//GO:0031047(gene silencing by RNA)//GO:0035195(gene silencing by miRNA)//GO:0010467(gene expression)//GO:0007173(epidermal growth factor receptor signaling pathway)//GO:0007219(Notch signaling pathway)//GO:0035278(miRNA mediated inhibition of translation)//GO:0008543(fibroblast growth factor receptor signaling pathway)//GO:0009267(cellular response to starvation…
HCC1_MACS_peak_111702	chr16:25251412-25252059	16.44	647	CDS	NM_001012981	ZKSCAN2	16.44	6.14	100	342357	ZNF694|ZSCAN31|ZSCAN34	HGNC:HGNC:25677|Ensembl:ENSG00000155592|HPRD:11268|Vega:OTTHUMG00000177180	zinc finger with KRAB and SCAN domains 2		GO:0005575(cellular_component)//GO:0005634(nucleus)	GO:0000981(RNA polymerase II transcription factor activity, sequence-specific DNA binding)//GO:0003674(molecular_function)//GO:0046872(metal ion binding)//GO:0003677(DNA binding)//GO:0003700(transcription factor activity, sequence-specific DNA binding)	GO:0006357(regulation of transcription from RNA polymerase II promoter)//GO:0006351(transcription, DNA-templated)//GO:0006355(regulation of transcription, DNA-templated)//GO:0008150(biological_process)
HCC1_MACS_peak_111787	chr16:26146932-26147608	33.25	676	stopC	NM_006040	HS3ST4	33.25	8.18	100	9951	3-OST-4|30ST4|3OST4|h3-OST-4	MIM:604059|HGNC:HGNC:5200|Ensembl:ENSG00000182601|HPRD:04960|Vega:OTTHUMG00000059978	heparan sulfate-glucosamine 3-sulfotransferase 4		GO:0016021(integral component of membrane)//GO:0000139(Golgi membrane)	GO:0008467([heparan sulfate]-glucosamine 3-sulfotransferase 1 activity)	GO:0030201(heparan sulfate proteoglycan metabolic process)
HCC1_MACS_peak_111936	chr16:27512511-27512665	28.16	154	CDS	NM_001520	GTF3C1	28.16	10	100	2975	TFIIIC|TFIIIC220|TFIIICalpha	MIM:603246|HGNC:HGNC:4664|Ensembl:ENSG00000077235|HPRD:07540|Vega:OTTHUMG00000176805	general transcription factor IIIC subunit 1		GO:0030529(intracellular ribonucleoprotein complex)//GO:0016020(membrane)//GO:0000127(transcription factor TFIIIC complex)//GO:0005730(nucleolus)//GO:0005654(nucleoplasm)//GO:0005634(nucleus)	GO:0005515(protein binding)//GO:0003677(DNA binding)	GO:0006383(transcription from RNA polymerase III promoter)//GO:0009303(rRNA transcription)//GO:0010467(gene expression)//GO:0006351(transcription, DNA-templated)//GO:0009304(tRNA transcription)//GO:0042791(5S class rRNA transcription from RNA polymerase III type 1 promoter)//GO:0042797(tRNA transcription from RNA polymerase III promoter)
HCC1_MACS_peak_111961	chr16:27709648-27709821	21.19	173	CDS	NM_015202	KIAA0556	21.19	10.81	100	23247	JBTS26	MIM:616650|HGNC:HGNC:29068|Ensembl:ENSG00000047578|HPRD:13806|Vega:OTTHUMG00000176780	KIAA0556		GO:0005654(nucleoplasm)//GO:0005886(plasma membrane)//GO:0005634(nucleus)//GO:0005615(extracellular space)
HCC1_MACS_peak_112014	chr16:28124224-28124371	16.07	147	CDS	NM_015171	XPO6	16.07	7.01	100	23214	EXP6|RANBP20	MIM:608411|HGNC:HGNC:19733|Ensembl:ENSG00000169180|HPRD:10525|Vega:OTTHUMG00000176782	exportin 6		GO:0005622(intracellular)//GO:0005886(plasma membrane)//GO:0005634(nucleus)//GO:0005737(cytoplasm)//GO:0005730(nucleolus)	GO:0005515(protein binding)//GO:0008565(protein transporter activity)//GO:0008536(Ran GTPase binding)	GO:0006611(protein export from nucleus)//GO:0006886(intracellular protein transport)
HCC1_MACS_peak_112016	chr16:28132990-28133083	28.51	93	CDS	NM_015171	XPO6	28.51	9.35	100	23214	EXP6|RANBP20	MIM:608411|HGNC:HGNC:19733|Ensembl:ENSG00000169180|HPRD:10525|Vega:OTTHUMG00000176782	exportin 6		GO:0005622(intracellular)//GO:0005886(plasma membrane)//GO:0005634(nucleus)//GO:0005737(cytoplasm)//GO:0005730(nucleolus)	GO:0005515(protein binding)//GO:0008565(protein transporter activity)//GO:0008536(Ran GTPase binding)	GO:0006611(protein export from nucleus)//GO:0006886(intracellular protein transport)
HCC1_MACS_peak_112021	chr16:28181070-28181230	38.6	160	CDS	NM_015171	XPO6	38.6	11.13	100	23214	EXP6|RANBP20	MIM:608411|HGNC:HGNC:19733|Ensembl:ENSG00000169180|HPRD:10525|Vega:OTTHUMG00000176782	exportin 6		GO:0005622(intracellular)//GO:0005886(plasma membrane)//GO:0005634(nucleus)//GO:0005737(cytoplasm)//GO:0005730(nucleolus)	GO:0005515(protein binding)//GO:0008565(protein transporter activity)//GO:0008536(Ran GTPase binding)	GO:0006611(protein export from nucleus)//GO:0006886(intracellular protein transport)
HCC1_MACS_peak_112052	chr16:28353875-28354499	19.77	624	stopC	ENST00000532254	NPIPB6	19.77	11.98	100	728741	NPIPB	HGNC:HGNC:37454|Ensembl:ENSG00000198156|Vega:OTTHUMG00000166319	nuclear pore complex interacting protein family member B6
HCC1_MACS_peak_112053	chr16:28355661-28355904	77.19	243	stopC	uc002dpe.2	NPIPL1	77.19	12.27	100
HCC1_MACS_peak_112055	chr16:28360154-28360350	28.58	196	CDS	uc002dpe.2	NPIPL1	28.58	7.89	100
HCC1_MACS_peak_112067	chr16:28467692-28468347	14.05	655	stopC	ENST00000452313	NPIPB7	14.05	7.6	100	440350	A-575C2.4|A-761H5.5|NPIPL1	HGNC:HGNC:33832|HPRD:18637	nuclear pore complex interacting protein family member B7		GO:0005576(extracellular region)
HCC1_MACS_peak_112068	chr16:28469499-28469742	48.41	243	stopC	uc002dpk.2	NPIPL1	48.41	8.77	100
HCC1_MACS_peak_112071	chr16:28473994-28474190	16.41	196	CDS	uc002dpk.2	NPIPL1	16.41	7.01	100
HCC1_MACS_peak_112075	chr16:28506419-28509283	39.77	2864	CDS	NM_018690	APOBR	39.77	11.72	100	55911	APOB100R|APOB48R	MIM:605220|HGNC:HGNC:24087|Ensembl:ENSG00000184730|HPRD:05561|Vega:OTTHUMG00000172705	apolipoprotein B receptor		GO:0042627(chylomicron)//GO:0016020(membrane)//GO:0005886(plasma membrane)//GO:0034361(very-low-density lipoprotein particle)//GO:0034362(low-density lipoprotein particle)	GO:0030229(very-low-density lipoprotein particle receptor activity)	GO:0006869(lipid transport)//GO:0008203(cholesterol metabolic process)//GO:0006898(receptor-mediated endocytosis)//GO:0006641(triglyceride metabolic process)
HCC1_MACS_peak_112104	chr16:28663489-28663685	94.26	196	CDS	NM_001310136	NPIPB8	94.26	15	100	728734	-	HGNC:HGNC:37490	nuclear pore complex interacting protein family member B8
HCC1_MACS_peak_112106	chr16:28667953-28668269	257.03	316	stopC	ENST00000526428	NPIPB8	257.03	17.83	100	728734	-	HGNC:HGNC:37490	nuclear pore complex interacting protein family member B8
HCC1_MACS_peak_112107	chr16:28669348-28669951	167.22	603	stopC	NM_001310136	NPIPB8	167.22	21.63	100	728734	-	HGNC:HGNC:37490	nuclear pore complex interacting protein family member B8
HCC1_MACS_peak_112120	chr16:28769318-28769404	15.85	86	CDS	NM_001287251	NPIPB9	15.85	8.48	100	100507607	-	HGNC:HGNC:41987|Ensembl:ENSG00000196993|Vega:OTTHUMG00000170452	nuclear pore complex interacting protein family member B9
HCC1_MACS_peak_112125	chr16:28783473-28784144	87.86	671	stopC	NM_001287250	NPIPB9	87.86	17.24	100	100507607	-	HGNC:HGNC:41987|Ensembl:ENSG00000196993|Vega:OTTHUMG00000170452	nuclear pore complex interacting protein family member B9
HCC1_MACS_peak_112138	chr16:28895895-28895976	20.21	81	CDS	NM_004320	ATP2A1	20.21	7.89	100	487	ATP2A|SERCA1	MIM:108730|HGNC:HGNC:811|Ensembl:ENSG00000196296|HPRD:00157|Vega:OTTHUMG00000131760	ATPase sarcoplasmic/endoplasmic reticulum Ca2+ transporting 1	hsa04020(Calcium signaling pathway)//hsa04022(cGMP-PKG signaling pathway)//hsa04972(Pancreatic secretion)//hsa05010(Alzheimer's disease)	GO:0016529(sarcoplasmic reticulum)//GO:0016021(integral component of membrane)//GO:0005887(integral component of plasma membrane)//GO:0016020(membrane)//GO:0034704(calcium channel complex)//GO:0005789(endoplasmic reticulum membrane)//GO:0031673(H zone)//GO:0031674(I band)//GO:0048471(perinuclear region of cytoplasm)//GO:0033017(sarcoplasmic reticulum membrane)//GO:0031095(platelet dense tubular n…	GO:0042803(protein homodimerization activity)//GO:0005524(ATP binding)//GO:0000166(nucleotide binding)//GO:0005388(calcium-transporting ATPase activity)//GO:0046872(metal ion binding)//GO:0005515(protein binding)//GO:0005509(calcium ion binding)	GO:0032471(negative regulation of endoplasmic reticulum calcium ion concentration)//GO:0070509(calcium ion import)//GO:0034976(response to endoplasmic reticulum stress)//GO:0008152(metabolic process)//GO:0031448(positive regulation of fast-twitch skeletal muscle fiber contraction)//GO:0061337(cardiac conduction)//GO:0007596(blood coagulation)//GO:0070059(intrinsic apoptotic signaling pathway in r…
HCC1_MACS_peak_112142	chr16:28917339-28917517	23.05	178	CDS	NM_024816	RABEP2	23.05	7.31	100	79874	FRA	MIM:611869|HGNC:HGNC:24817|Ensembl:ENSG00000177548|HPRD:17948|Vega:OTTHUMG00000176593	rabaptin, RAB GTPase binding effector protein 2		GO:0043231(intracellular membrane-bounded organelle)//GO:0005769(early endosome)//GO:0005737(cytoplasm)	GO:0005096(GTPase activator activity)//GO:0008083(growth factor activity)	GO:0006897(endocytosis)//GO:0015031(protein transport)//GO:0043547(positive regulation of GTPase activity)
HCC1_MACS_peak_112145	chr16:28925556-28925907	16.68	351	CDS	NM_024816	RABEP2	16.68	6.14	100	79874	FRA	MIM:611869|HGNC:HGNC:24817|Ensembl:ENSG00000177548|HPRD:17948|Vega:OTTHUMG00000176593	rabaptin, RAB GTPase binding effector protein 2		GO:0043231(intracellular membrane-bounded organelle)//GO:0005769(early endosome)//GO:0005737(cytoplasm)	GO:0005096(GTPase activator activity)//GO:0008083(growth factor activity)	GO:0006897(endocytosis)//GO:0015031(protein transport)//GO:0043547(positive regulation of GTPase activity)
HCC1_MACS_peak_112166	chr16:29057542-29057738	42.52	196	CDS	ENST00000424293	CTB-134H23.2	42.52	24.07	100
HCC1_MACS_peak_112167	chr16:29063392-29064047	17.58	655	stopC	ENST00000424293	CTB-134H23.2	17.58	6.32	100
HCC1_MACS_peak_112238	chr16:29474665-29475661	25.53	996	stopC	uc010vdp.2	SULT1A3	25.53	10.4	100	6818	HAST|HAST3|M-PST|ST1A3|ST1A3/ST1A4|ST1A5|STM|TL-PST	MIM:600641|HGNC:HGNC:11455|Ensembl:ENSG00000261052|HPRD:07199|Vega:OTTHUMG00000048083	sulfotransferase family 1A member 3	hsa05204(Chemical carcinogenesis)	GO:0005829(cytosol)	GO:0004062(aryl sulfotransferase activity)//GO:0005515(protein binding)//GO:0008146(sulfotransferase activity)	GO:0044267(cellular protein metabolic process)//GO:0008152(metabolic process)//GO:0044281(small molecule metabolic process)//GO:0006584(catecholamine metabolic process)//GO:0051923(sulfation)//GO:0030968(endoplasmic reticulum unfolded protein response)//GO:0050427(3'-phosphoadenosine 5'-phosphosulfate metabolic process)//GO:0036498(IRE1-mediated unfolded protein response)//GO:0009812(flavonoid me…
HCC1_MACS_peak_112280	chr16:29803786-29803835	13.69	49	5UTR	NM_001256269	KIF22	13.69	7.89	100	3835	A-328A3.2|KID|KNSL4|OBP|OBP-1|OBP-2|SEMDJL2	MIM:603213|HGNC:HGNC:6391|Ensembl:ENSG00000079616|HPRD:04445|Vega:OTTHUMG00000097771	kinesin family member 22		GO:0005871(kinesin complex)//GO:0005874(microtubule)//GO:0000776(kinetochore)//GO:0005829(cytosol)//GO:0005737(cytoplasm)//GO:0000785(chromatin)//GO:0005634(nucleus)//GO:0005925(focal adhesion)//GO:0072686(mitotic spindle)	GO:0003777(microtubule motor activity)//GO:0005524(ATP binding)//GO:0016887(ATPase activity)//GO:0008017(microtubule binding)//GO:0005515(protein binding)//GO:0003677(DNA binding)	GO:0007080(mitotic metaphase plate congression)//GO:0008152(metabolic process)//GO:0007018(microtubule-based movement)//GO:0007596(blood coagulation)//GO:0051310(metaphase plate congression)//GO:0007067(mitotic nuclear division)//GO:0007062(sister chromatid cohesion)//GO:0006281(DNA repair)//GO:0019886(antigen processing and presentation of exogenous peptide antigen via MHC class II)
HCC1_MACS_peak_112288	chr16:29912146-29913241	52.94	1095	startC	NM_181718	ASPHD1	52.94	14.61	100	253982	-	HGNC:HGNC:27380|Ensembl:ENSG00000174939|HPRD:14139|Vega:OTTHUMG00000132121	aspartate beta-hydroxylase domain containing 1		GO:0016021(integral component of membrane)	GO:0051213(dioxygenase activity)	GO:0055114(oxidation-reduction process)//GO:0018193(peptidyl-amino acid modification)
HCC1_MACS_peak_112292	chr16:29933557-29934680	13.66	1123	stopC	ENST00000561540	KCTD13	13.66	8.18	100	253980	BACURD1|FKSG86|PDIP1|POLDIP1|hBACURD1	MIM:608947|HGNC:HGNC:22234|Ensembl:ENSG00000174943|HPRD:12339|Vega:OTTHUMG00000132120	potassium channel tetramerization domain containing 13		GO:0005654(nucleoplasm)//GO:0031463(Cul3-RING ubiquitin ligase complex)	GO:0004842(ubiquitin-protein transferase activity)//GO:0017049(GTP-Rho binding)//GO:0005515(protein binding)//GO:0019904(protein domain specific binding)//GO:0042802(identical protein binding)	GO:0051260(protein homooligomerization)//GO:0035024(negative regulation of Rho protein signal transduction)//GO:0016567(protein ubiquitination)//GO:0043149(stress fiber assembly)//GO:0016477(cell migration)//GO:0006260(DNA replication)//GO:0043161(proteasome-mediated ubiquitin-dependent protein catabolic process)//GO:0045740(positive regulation of DNA replication)
HCC1_MACS_peak_112297	chr16:29991672-29992176	17.77	504	5UTR	ENST00000416441	TAOK2	17.77	9.09	100	9344	MAP3K17|PSK|PSK1|PSK1-BETA|TAO1|TAO2	MIM:613199|HGNC:HGNC:16835|Ensembl:ENSG00000149930|HPRD:18147|Vega:OTTHUMG00000132111	TAO kinase 2	hsa04010(MAPK signaling pathway)	GO:0016021(integral component of membrane)//GO:0030659(cytoplasmic vesicle membrane)//GO:0043235(receptor complex)//GO:0030425(dendrite)//GO:0016023(cytoplasmic, membrane-bounded vesicle)//GO:0005730(nucleolus)//GO:0005634(nucleus)//GO:0005856(cytoskeleton)//GO:0005737(cytoplasm)	GO:0005524(ATP binding)//GO:0004709(MAP kinase kinase kinase activity)//GO:0004674(protein serine/threonine kinase activity)//GO:0031434(mitogen-activated protein kinase kinase binding)	GO:0008360(regulation of cell shape)//GO:0048041(focal adhesion assembly)//GO:0006974(cellular response to DNA damage stimulus)//GO:0007346(regulation of mitotic cell cycle)//GO:0032874(positive regulation of stress-activated MAPK cascade)//GO:0031572(G2 DNA damage checkpoint)//GO:0016477(cell migration)//GO:0042981(regulation of apoptotic process)//GO:0051403(stress-activated MAPK cascade)//GO:0…
HCC1_MACS_peak_112302	chr16:30038408-30038494	15.07	86	CDS	ENST00000569198	C16orf92	15.07	7.89	100	146378	-	HGNC:HGNC:26346|Ensembl:ENSG00000167194|Vega:OTTHUMG00000177107	chromosome 16 open reading frame 92		GO:0016021(integral component of membrane)
HCC1_MACS_peak_112329	chr16:30235249-30236222	16.55	973	CDS	ENST00000520915	RP11-347C12.1	16.55	6.09	100
HCC1_MACS_peak_112354	chr16:30507417-30507615	14.32	198	CDS	NM_002209	ITGAL	14.32	9.76	100	3683	CD11A|LFA-1|LFA1A	MIM:153370|HGNC:HGNC:6148|Ensembl:ENSG00000005844|HPRD:01079|Vega:OTTHUMG00000176964	integrin subunit alpha L	hsa04015(Rap1 signaling pathway)//hsa04514(Cell adhesion molecules (CAMs))//hsa04650(Natural killer cell mediated cytotoxicity)//hsa04670(Leukocyte transendothelial migration)//hsa04810(Regulation of actin cytoskeleton)//hsa05144(Malaria)//hsa05150(Staphylococcus aureus infection)//hsa05166(HTLV-I infection)//hsa05169(Epstein-Barr virus infection)//hsa05323(Rheumatoid arthritis)//hsa05416(Viral m…	GO:0001772(immunological synapse)//GO:0016021(integral component of membrane)//GO:0070062(extracellular exosome)//GO:0005886(plasma membrane)//GO:0009986(cell surface)//GO:0016020(membrane)//GO:0009897(external side of plasma membrane)//GO:0008305(integrin complex)//GO:0034687(integrin alphaL-beta2 complex)//GO:0005911(cell-cell junction)	GO:0032403(protein complex binding)//GO:0030369(ICAM-3 receptor activity)//GO:0046982(protein heterodimerization activity)//GO:0050839(cell adhesion molecule binding)//GO:0046872(metal ion binding)//GO:0005515(protein binding)	GO:0050798(activated T cell proliferation)//GO:0007159(leukocyte cell-cell adhesion)//GO:0042102(positive regulation of T cell proliferation)//GO:0007157(heterophilic cell-cell adhesion via plasma membrane cell adhesion molecules)//GO:0050850(positive regulation of calcium-mediated signaling)//GO:0007596(blood coagulation)//GO:0007155(cell adhesion)//GO:0050900(leukocyte migration)//GO:0006954(in…
HCC1_MACS_peak_112359	chr16:30542716-30544472	53.2	1756	stopC	NM_023931	ZNF747	53.2	9.94	100	65988	-	HGNC:HGNC:28350|Ensembl:ENSG00000169955|HPRD:14498|Vega:OTTHUMG00000132401	zinc finger protein 747		GO:0005622(intracellular)	GO:0003676(nucleic acid binding)//GO:0046872(metal ion binding)//GO:0005515(protein binding)	GO:0006355(regulation of transcription, DNA-templated)
HCC1_MACS_peak_112367	chr16:30581018-30581757	18.57	739	stopC	NM_145271	ZNF688	18.57	8.18	100	146542	-	HGNC:HGNC:30489|HPRD:14070	zinc finger protein 688		GO:0005622(intracellular)//GO:0005575(cellular_component)//GO:0005634(nucleus)	GO:0003676(nucleic acid binding)//GO:0046872(metal ion binding)//GO:0003674(molecular_function)//GO:0003677(DNA binding)	GO:0006351(transcription, DNA-templated)//GO:0006355(regulation of transcription, DNA-templated)//GO:0008150(biological_process)
HCC1_MACS_peak_112381	chr16:30756027-30756517	20.08	490	3UTR	NM_001256829	TMEM265	20.08	11.69	100	100862671	IFITMD8	HGNC:HGNC:51241|Ensembl:ENSG00000080603	transmembrane protein 265		GO:0016021(integral component of membrane)		GO:0009607(response to biotic stimulus)
HCC1_MACS_peak_112401	chr16:30936970-30937252	15.25	282	startC	ENST00000565690	FBXL19	15.25	6.72	100	54620	CXXC11|Fbl19|JHDM1C	MIM:609085|HGNC:HGNC:25300|Ensembl:ENSG00000099364|HPRD:12366|Vega:OTTHUMG00000132403	F-box and leucine-rich repeat protein 19		GO:0019005(SCF ubiquitin ligase complex)	GO:0008270(zinc ion binding)//GO:0005515(protein binding)//GO:0003677(DNA binding)	GO:0043161(proteasome-mediated ubiquitin-dependent protein catabolic process)
HCC1_MACS_peak_112403	chr16:30941393-30941905	95.54	512	CDS	NM_001099784	FBXL19	95.54	23.67	100	54620	CXXC11|Fbl19|JHDM1C	MIM:609085|HGNC:HGNC:25300|Ensembl:ENSG00000099364|HPRD:12366|Vega:OTTHUMG00000132403	F-box and leucine-rich repeat protein 19		GO:0019005(SCF ubiquitin ligase complex)	GO:0008270(zinc ion binding)//GO:0005515(protein binding)//GO:0003677(DNA binding)	GO:0043161(proteasome-mediated ubiquitin-dependent protein catabolic process)
HCC1_MACS_peak_112408	chr16:30975932-30976782	27.31	850	CDS	NM_014712	SETD1A	27.31	9.35	100	9739	KMT2F|Set1|Set1A	MIM:611052|HGNC:HGNC:29010|Ensembl:ENSG00000099381|HPRD:13795|Vega:OTTHUMG00000150474	SET domain containing 1A	hsa00310(Lysine degradation)	GO:0035097(histone methyltransferase complex)//GO:0005694(chromosome)//GO:0016607(nuclear speck)//GO:0048188(Set1C/COMPASS complex)//GO:0005654(nucleoplasm)//GO:0005634(nucleus)	GO:0003676(nucleic acid binding)//GO:0042800(histone methyltransferase activity (H3-K4 specific))//GO:0008013(beta-catenin binding)//GO:0003723(RNA binding)//GO:0000166(nucleotide binding)//GO:0005515(protein binding)	GO:0006325(chromatin organization)//GO:0006351(transcription, DNA-templated)//GO:0006355(regulation of transcription, DNA-templated)//GO:0051568(histone H3-K4 methylation)
HCC1_MACS_peak_112411	chr16:30982698-30983040	14.28	342	CDS	NM_014712	SETD1A	14.28	10.23	100	9739	KMT2F|Set1|Set1A	MIM:611052|HGNC:HGNC:29010|Ensembl:ENSG00000099381|HPRD:13795|Vega:OTTHUMG00000150474	SET domain containing 1A	hsa00310(Lysine degradation)	GO:0035097(histone methyltransferase complex)//GO:0005694(chromosome)//GO:0016607(nuclear speck)//GO:0048188(Set1C/COMPASS complex)//GO:0005654(nucleoplasm)//GO:0005634(nucleus)	GO:0003676(nucleic acid binding)//GO:0042800(histone methyltransferase activity (H3-K4 specific))//GO:0008013(beta-catenin binding)//GO:0003723(RNA binding)//GO:0000166(nucleotide binding)//GO:0005515(protein binding)	GO:0006325(chromatin organization)//GO:0006351(transcription, DNA-templated)//GO:0006355(regulation of transcription, DNA-templated)//GO:0051568(histone H3-K4 methylation)
HCC1_MACS_peak_112414	chr16:30990465-30991331	86.23	866	CDS	NM_014712	SETD1A	86.23	16.84	100	9739	KMT2F|Set1|Set1A	MIM:611052|HGNC:HGNC:29010|Ensembl:ENSG00000099381|HPRD:13795|Vega:OTTHUMG00000150474	SET domain containing 1A	hsa00310(Lysine degradation)	GO:0035097(histone methyltransferase complex)//GO:0005694(chromosome)//GO:0016607(nuclear speck)//GO:0048188(Set1C/COMPASS complex)//GO:0005654(nucleoplasm)//GO:0005634(nucleus)	GO:0003676(nucleic acid binding)//GO:0042800(histone methyltransferase activity (H3-K4 specific))//GO:0008013(beta-catenin binding)//GO:0003723(RNA binding)//GO:0000166(nucleotide binding)//GO:0005515(protein binding)	GO:0006325(chromatin organization)//GO:0006351(transcription, DNA-templated)//GO:0006355(regulation of transcription, DNA-templated)//GO:0051568(histone H3-K4 methylation)
HCC1_MACS_peak_112432	chr16:31139370-31139460	26.32	90	CDS	NM_032188	KAT8	26.32	12.27	100	84148	MOF|MYST1|ZC2HC8|hMOF	MIM:609912|HGNC:HGNC:17933|Ensembl:ENSG00000103510|HPRD:11381|Vega:OTTHUMG00000132410	lysine acetyltransferase 8		GO:0000776(kinetochore)//GO:0072487(MSL complex)//GO:0005654(nucleoplasm)//GO:0005634(nucleus)//GO:0071339(MLL1 complex)//GO:0000123(histone acetyltransferase complex)	GO:0043995(histone acetyltransferase activity (H4-K5 specific))//GO:0043996(histone acetyltransferase activity (H4-K8 specific))//GO:0005515(protein binding)//GO:0019899(enzyme binding)//GO:0035064(methylated histone binding)//GO:0008134(transcription factor binding)//GO:0046972(histone acetyltransferase activity (H4-K16 specific))//GO:0046872(metal ion binding)//GO:0016407(acetyltransferase acti…	GO:0006325(chromatin organization)//GO:0043982(histone H4-K8 acetylation)//GO:0043981(histone H4-K5 acetylation)//GO:0006351(transcription, DNA-templated)//GO:0010506(regulation of autophagy)//GO:0030099(myeloid cell differentiation)//GO:0016573(histone acetylation)//GO:0045892(negative regulation of transcription, DNA-templated)//GO:0043984(histone H4-K16 acetylation)//GO:0006355(regulation of t…
HCC1_MACS_peak_112467	chr16:31447132-31447940	26.56	808	stopC	NM_001136509	ZNF843	26.56	11.11	100	283933	-	HGNC:HGNC:28710|Ensembl:ENSG00000176723|Vega:OTTHUMG00000176616	zinc finger protein 843			GO:0003676(nucleic acid binding)//GO:0046872(metal ion binding)//GO:0005515(protein binding)
HCC1_MACS_peak_112474	chr16:31475714-31478488	27.07	2774	stopC	NM_024742	ARMC5	27.07	9.35	100	79798	AIMAH2	MIM:615549|HGNC:HGNC:25781|Ensembl:ENSG00000140691|HPRD:07809|Vega:OTTHUMG00000176618	armadillo repeat containing 5		GO:0005737(cytoplasm)
HCC1_MACS_peak_112475	chr16:31482905-31482944	37.1	39	5UTR	ENST00000565454	TGFB1I1	37.1	13.15	100	7041	ARA55|HIC-5|HIC5|TSC-5	MIM:602353|HGNC:HGNC:11767|Ensembl:ENSG00000140682|HPRD:03831|Vega:OTTHUMG00000132467	transforming growth factor beta 1 induced transcript 1		GO:0016363(nuclear matrix)//GO:0005737(cytoplasm)//GO:0005622(intracellular)//GO:0031012(extracellular matrix)//GO:0005856(cytoskeleton)//GO:0005925(focal adhesion)	GO:0008270(zinc ion binding)//GO:0070411(I-SMAD binding)//GO:0050681(androgen receptor binding)//GO:0048495(Roundabout binding)//GO:0005515(protein binding)//GO:0003713(transcription coactivator activity)	GO:0009408(response to heat)//GO:0030512(negative regulation of transforming growth factor beta receptor signaling pathway)//GO:0016055(Wnt signaling pathway)//GO:0007155(cell adhesion)//GO:0030579(ubiquitin-dependent SMAD protein catabolic process)//GO:0030154(cell differentiation)//GO:0006366(transcription from RNA polymerase II promoter)//GO:0008285(negative regulation of cell proliferation)//…
HCC1_MACS_peak_112537	chr16:32063310-32063601	20.16	291	stopC	ENST00000426099	AC142381.1	20.16	7.89	100
HCC1_MACS_peak_11256	chr1:95582994-95583383	49.13	389	5UTR	ENST00000456991	TMEM56	49.13	11.85	100	148534	-	HGNC:HGNC:26477|Ensembl:ENSG00000152078|HPRD:08110|Vega:OTTHUMG00000010847	transmembrane protein 56		GO:0016021(integral component of membrane)//GO:0005575(cellular_component)	GO:0003674(molecular_function)	GO:0008150(biological_process)
HCC1_MACS_peak_11262	chr1:95614257-95614347	89.9	90	CDS	NM_152487	TMEM56	89.9	24.84	100	148534	-	HGNC:HGNC:26477|Ensembl:ENSG00000152078|HPRD:08110|Vega:OTTHUMG00000010847	transmembrane protein 56		GO:0016021(integral component of membrane)//GO:0005575(cellular_component)	GO:0003674(molecular_function)	GO:0008150(biological_process)
HCC1_MACS_peak_112680	chr16:32684848-32685885	113.45	1037	stopC	NM_016212	TP53TG3	113.45	12.86	100	24150	P53TG3|TP53TG3A|TP53TG3E|TP53TG3F	HGNC:HGNC:30759|Ensembl:ENSG00000183632|HPRD:18215|Vega:OTTHUMG00000176507	TP53 target 3		GO:0005634(nucleus)//GO:0005737(cytoplasm)
HCC1_MACS_peak_11277	chr1:95696514-95696550	28.24	36	CDS	NM_001199691	TMEM56-RWDD3	28.24	10.52	100	100527978	-	HGNC:HGNC:49388|Ensembl:ENSG00000271092|Vega:OTTHUMG00000184628	TMEM56-RWDD3 readthrough		GO:0016021(integral component of membrane)
HCC1_MACS_peak_112826	chr16:33204557-33205976	242.18	1419	startC	ENST00000398667	TP53TG3C	242.18	15.49	100	653550	TP53TG3|TP53TG3E|TP53TG3F	HGNC:HGNC:42962|Ensembl:ENSG00000205457|Vega:OTTHUMG00000176458	TP53 target 3C
HCC1_MACS_peak_112847	chr16:33263181-33264019	17.32	838	stopC	ENST00000569741	TP53TG3B	17.32	5.85	100	729355	TP53TG3E|TP53TG3F	HGNC:HGNC:37202|Ensembl:ENSG00000261509|Vega:OTTHUMG00000176461	TP53 target 3B
HCC1_MACS_peak_112848	chr16:33264050-33264727	30.83	677	3UTR	ENST00000398667	TP53TG3C	30.83	11.11	100	653550	TP53TG3|TP53TG3E|TP53TG3F	HGNC:HGNC:42962|Ensembl:ENSG00000205457|Vega:OTTHUMG00000176458	TP53 target 3C
HCC1_MACS_peak_112979	chr16:33785005-33785177	18.35	172	CDS	uc010vgb.2	BC068290	18.35	8.48	100
HCC1_MACS_peak_113031	chr16:34256834-34257278	22.09	444	stopC	ENST00000319817	CTD-2144E22.5	22.09	10.23	100
HCC1_MACS_peak_1131	chr1:6366174-6366942	77.21	768	stopC	ENST00000541130	ACOT7	77.21	20.17	100	11332	ACH1|ACT|BACH|CTE-II|LACH|LACH1|hBACH	MIM:602587|HGNC:HGNC:24157|Ensembl:ENSG00000097021|HPRD:12517|Vega:OTTHUMG00000001295	acyl-CoA thioesterase 7	hsa00062(Fatty acid elongation)//hsa01040(Biosynthesis of unsaturated fatty acids)	GO:0070062(extracellular exosome)//GO:0043005(neuron projection)//GO:0005829(cytosol)//GO:0005739(mitochondrion)//GO:0005654(nucleoplasm)//GO:0044297(cell body)//GO:0005737(cytoplasm)	GO:0016290(palmitoyl-CoA hydrolase activity)//GO:0042803(protein homodimerization activity)//GO:0052689(carboxylic ester hydrolase activity)//GO:0000062(fatty-acyl-CoA binding)//GO:0036042(long-chain fatty acyl-CoA binding)//GO:0005515(protein binding)	GO:0044255(cellular lipid metabolic process)//GO:0044281(small molecule metabolic process)//GO:0035338(long-chain fatty-acyl-CoA biosynthetic process)//GO:0019432(triglyceride biosynthetic process)//GO:1900535(palmitic acid biosynthetic process)//GO:0009062(fatty acid catabolic process)//GO:0036114(medium-chain fatty-acyl-CoA catabolic process)//GO:0036116(long-chain fatty-acyl-CoA catabolic proc…
HCC1_MACS_peak_113211	chr16:47493030-47493086	35.97	56	CDS	NM_030790	ITFG1	35.97	9.25	100	81533	2310047C21Rik|CDA08|LNKN-1|TIP	MIM:611803|HGNC:HGNC:30697|Ensembl:ENSG00000129636|HPRD:16692|Vega:OTTHUMG00000133103	integrin alpha FG-GAP repeat containing 1		GO:0016021(integral component of membrane)//GO:0070062(extracellular exosome)
HCC1_MACS_peak_113279	chr16:48234186-48234390	18.37	204	CDS	NM_032583	ABCC11	18.37	9.06	100	85320	EWWD|MRP8|WW	MIM:607040|HGNC:HGNC:14639|Ensembl:ENSG00000121270|HPRD:06127|Vega:OTTHUMG00000133146	ATP binding cassette subfamily C member 11	hsa02010(ABC transporters)	GO:0016021(integral component of membrane)//GO:0005887(integral component of plasma membrane)//GO:0005886(plasma membrane)//GO:0070062(extracellular exosome)	GO:0005524(ATP binding)//GO:0015216(purine nucleotide transmembrane transporter activity)//GO:0008514(organic anion transmembrane transporter activity)//GO:0042626(ATPase activity, coupled to transmembrane movement of substances)	GO:0055085(transmembrane transport)//GO:0008152(metabolic process)//GO:0015711(organic anion transport)//GO:0015865(purine nucleotide transport)
HCC1_MACS_peak_113283	chr16:48278077-48278532	19.04	455	startC	NM_031490	LONP2	19.04	8.48	100	83752	LONP|LONPL	HGNC:HGNC:20598|HPRD:07491	lon peptidase 2, peroxisomal		GO:0016020(membrane)//GO:0005777(peroxisome)//GO:0005634(nucleus)//GO:0005782(peroxisomal matrix)	GO:0008233(peptidase activity)//GO:0002020(protease binding)//GO:0005524(ATP binding)//GO:0004176(ATP-dependent peptidase activity)//GO:0005102(receptor binding)//GO:0004252(serine-type endopeptidase activity)//GO:0005515(protein binding)//GO:0019899(enzyme binding)	GO:0007031(peroxisome organization)//GO:0016485(protein processing)//GO:0030163(protein catabolic process)//GO:0014070(response to organic cyclic compound)//GO:0006508(proteolysis)//GO:0016558(protein import into peroxisome matrix)//GO:0031998(regulation of fatty acid beta-oxidation)//GO:0006515(misfolded or incompletely synthesized protein catabolic process)//GO:0006625(protein targeting to pero…
HCC1_MACS_peak_113386	chr16:49672668-49672785	13.2	117	CDS	NM_015069	ZNF423	13.2	5.55	100	23090	Ebfaz|JBTS19|NPHP14|OAZ|Roaz|ZFP423|Zfp104|hOAZ	MIM:604557|HGNC:HGNC:16762|Ensembl:ENSG00000102935|HPRD:05189|Vega:OTTHUMG00000173491	zinc finger protein 423		GO:0005634(nucleus)	GO:0003676(nucleic acid binding)//GO:0046872(metal ion binding)//GO:0005515(protein binding)//GO:0003677(DNA binding)	GO:0006351(transcription, DNA-templated)//GO:0030154(cell differentiation)//GO:0007219(Notch signaling pathway)//GO:0030513(positive regulation of BMP signaling pathway)//GO:0007399(nervous system development)//GO:0045892(negative regulation of transcription, DNA-templated)//GO:0045893(positive regulation of transcription, DNA-templated)
HCC1_MACS_peak_113441	chr16:50187657-50188170	22.12	513	CDS	NM_001040284	PAPD5	22.12	10.52	100	64282	TRF4-2	MIM:605540|HGNC:HGNC:30758|Ensembl:ENSG00000121274|HPRD:16119|Vega:OTTHUMG00000173452	PAP associated domain containing 5	hsa03018(RNA degradation)	GO:0005730(nucleolus)//GO:0005575(cellular_component)//GO:0005737(cytoplasm)	GO:0003887(DNA-directed DNA polymerase activity)//GO:0004652(polynucleotide adenylyltransferase activity)//GO:0044822(poly(A) RNA binding)//GO:0046872(metal ion binding)//GO:0003677(DNA binding)//GO:0016779(nucleotidyltransferase activity)	GO:0008152(metabolic process)//GO:0051301(cell division)//GO:0071044(histone mRNA catabolic process)//GO:0071897(DNA biosynthetic process)//GO:0007067(mitotic nuclear division)//GO:0006397(mRNA processing)//GO:0006364(rRNA processing)
HCC1_MACS_peak_113449	chr16:50338270-50338462	13.18	192	CDS	NM_001114	ADCY7	13.18	8.77	100	113	AC7	MIM:600385|HGNC:HGNC:238|Ensembl:ENSG00000121281|HPRD:02663|Vega:OTTHUMG00000133172	adenylate cyclase 7	hsa00230(Purine metabolism)//hsa04015(Rap1 signaling pathway)//hsa04020(Calcium signaling pathway)//hsa04022(cGMP-PKG signaling pathway)//hsa04024(cAMP signaling pathway)//hsa04062(Chemokine signaling pathway)//	GO:0005622(intracellular)//GO:0005886(plasma membrane)//GO:0016021(integral component of membrane)	GO:0005524(ATP binding)//GO:0004016(adenylate cyclase activity)//GO:0046872(metal ion binding)//GO:0016849(phosphorus-oxygen lyase activity)	GO:0009190(cyclic nucleotide biosynthetic process)//GO:0006171(cAMP biosynthetic process)//GO:0003091(renal water homeostasis)//GO:0006112(energy reserve metabolic process)//GO:0030819(positive regulation of cAMP biosynthetic process)//GO:0007193(adenylate cyclase-inhibiting G-protein coupled receptor signaling pathway)//GO:0071361(cellular response to ethanol)//GO:0007268(synaptic transmission)/…
HCC1_MACS_peak_113454	chr16:50402636-50402845	30.5	209	startC	NM_013263	BRD7	30.5	14.39	100	29117	BP75|CELTIX1|NAG4	HGNC:HGNC:14310|Ensembl:ENSG00000166164|Vega:OTTHUMG00000133170	bromodomain containing 7		GO:0005634(nucleus)//GO:0090544(BAF-type complex)//GO:0005737(cytoplasm)	GO:0042393(histone binding)//GO:0044212(transcription regulatory region DNA binding)//GO:0008134(transcription factor binding)//GO:0070577(lysine-acetylated histone binding)//GO:0003714(transcription corepressor activity)//GO:0005515(protein binding)//GO:0002039(p53 binding)//GO:0003713(transcription coactivator activity)	GO:2000134(negative regulation of G1/S transition of mitotic cell cycle)//GO:0016055(Wnt signaling pathway)//GO:0006351(transcription, DNA-templated)//GO:0035066(positive regulation of histone acetylation)//GO:0007049(cell cycle)//GO:0045892(negative regulation of transcription, DNA-templated)//GO:0008285(negative regulation of cell proliferation)//GO:0006357(regulation of transcription from RNA …
HCC1_MACS_peak_113475	chr16:50583332-50583466	36.64	134	CDS	NM_033119	NKD1	36.64	10.52	100	85407	Naked1	MIM:607851|HGNC:HGNC:17045|Ensembl:ENSG00000140807|HPRD:08482|Vega:OTTHUMG00000133169	naked cuticle homolog 1 (Drosophila)	hsa04310(Wnt signaling pathway)//hsa04390(Hippo signaling pathway)	GO:0005886(plasma membrane)//GO:0000159(protein phosphatase type 2A complex)//GO:0005737(cytoplasm)	GO:0030165(PDZ domain binding)//GO:0005515(protein binding)//GO:0005509(calcium ion binding)	GO:0045732(positive regulation of protein catabolic process)//GO:0090249(regulation of cell motility involved in somitogenic axis elongation)//GO:0001754(eye photoreceptor cell differentiation)//GO:0090090(negative regulation of canonical Wnt signaling pathway)//GO:0016055(Wnt signaling pathway)//GO:1901233(negative regulation of convergent extension involved in axis elongation)//GO:0007525(somat…
HCC1_MACS_peak_113496	chr16:50759459-50759483	13.32	24	CDS	NM_022162	NOD2	13.32	5.55	100	64127	ACUG|BLAU|CARD15|CD|CLR16.3|IBD1|NLRC2|NOD2B|PSORAS1	MIM:605956|HGNC:HGNC:5331|Ensembl:ENSG00000167207|HPRD:05810|Vega:OTTHUMG00000133171	nucleotide binding oligomerization domain containing 2	hsa04621(NOD-like receptor signaling pathway)//hsa04668(TNF signaling pathway)//hsa05131(Shigellosis)//hsa05152(Tuberculosis)//hsa05321(Inflammatory bowel disease (IBD))	GO:0005886(plasma membrane)//GO:0009986(cell surface)//GO:0043234(protein complex)//GO:0005829(cytosol)//GO:0016323(basolateral plasma membrane)//GO:0008180(COP9 signalosome)//GO:0031982(vesicle)//GO:0005856(cytoskeleton)//GO:0005737(cytoplasm)	GO:0050700(CARD domain binding)//GO:0005524(ATP binding)//GO:0003779(actin binding)//GO:0019899(enzyme binding)//GO:0042834(peptidoglycan binding)//GO:0030544(Hsp70 protein binding)//GO:0019901(protein kinase binding)//GO:0051879(Hsp90 protein binding)//GO:0005515(protein binding)//GO:0032500(muramyl dipeptide binding)	GO:0034166(toll-like receptor 10 signaling pathway)//GO:0043123(positive regulation of I-kappaB kinase/NF-kappaB signaling)//GO:0051770(positive regulation of nitric-oxide synthase biosynthetic process)//GO:0006965(positive regulation of biosynthetic process of antibacterial peptides active against Gram-positive bacteria)//GO:0035419(activation of MAPK activity involved in innate immune response)…
HCC1_MACS_peak_113716	chr16:53301205-53301402	18.06	197	CDS	NM_025134	CHD9	18.06	10.41	100	80205	AD013|CHD-9|CReMM|KISH2|PRIC320	HGNC:HGNC:25701|Ensembl:ENSG00000177200|HPRD:08570|Vega:OTTHUMG00000173188	chromodomain helicase DNA binding protein 9		GO:0005654(nucleoplasm)//GO:0005886(plasma membrane)//GO:0005634(nucleus)//GO:0005737(cytoplasm)	GO:0005524(ATP binding)//GO:0004386(helicase activity)//GO:0005515(protein binding)//GO:0003677(DNA binding)//GO:0016817(hydrolase activity, acting on acid anhydrides)	GO:0044255(cellular lipid metabolic process)//GO:0008152(metabolic process)//GO:0044281(small molecule metabolic process)//GO:0016568(chromatin modification)//GO:0006351(transcription, DNA-templated)//GO:0006355(regulation of transcription, DNA-templated)
HCC1_MACS_peak_113729	chr16:53468350-53468708	15.94	358	startC	NM_005611	RBL2	15.94	9.06	100	5934	P130|Rb2	MIM:180203|HGNC:HGNC:9894|Ensembl:ENSG00000103479|HPRD:01576|Vega:OTTHUMG00000133198	retinoblastoma-like 2	hsa04068(FoxO signaling pathway)//hsa04110(Cell cycle)//hsa04151(PI3K-Akt signaling pathway)//hsa05203(Viral carcinogenesis)	GO:0070062(extracellular exosome)//GO:0005667(transcription factor complex)//GO:0005730(nucleolus)//GO:0005654(nucleoplasm)//GO:0005634(nucleus)//GO:0005737(cytoplasm)	GO:0005515(protein binding)//GO:0003677(DNA binding)	GO:0016568(chromatin modification)//GO:0006351(transcription, DNA-templated)//GO:0000278(mitotic cell cycle)//GO:0007049(cell cycle)//GO:0006357(regulation of transcription from RNA polymerase II promoter)//GO:0043550(regulation of lipid kinase activity)//GO:0051726(regulation of cell cycle)
HCC1_MACS_peak_113914	chr16:55525712-55525868	14.36	156	CDS	NM_004530	MMP2	14.36	10.75	100	4313	CLG4|CLG4A|MMP-2|MMP-II|MONA|TBE-1	MIM:120360|HGNC:HGNC:7166|Ensembl:ENSG00000087245|HPRD:00386|Vega:OTTHUMG00000133202	matrix metallopeptidase 2	hsa04670(Leukocyte transendothelial migration)//hsa04912(GnRH signaling pathway)//hsa04915(Estrogen signaling pathway)//	GO:0005886(plasma membrane)//GO:0005576(extracellular region)//GO:0030017(sarcomere)//GO:0005739(mitochondrion)//GO:0005578(proteinaceous extracellular matrix)//GO:0031012(extracellular matrix)//GO:0005634(nucleus)//GO:0005615(extracellular space)	GO:0008237(metallopeptidase activity)//GO:0005515(protein binding)//GO:0008270(zinc ion binding)//GO:0004222(metalloendopeptidase activity)//GO:0004252(serine-type endopeptidase activity)	GO:0045089(positive regulation of innate immune response)//GO:0044267(cellular protein metabolic process)//GO:0007411(axon guidance)//GO:0060346(bone trabecula formation)//GO:0035987(endodermal cell differentiation)//GO:0022617(extracellular matrix disassembly)//GO:0030198(extracellular matrix organization)//GO:0001666(response to hypoxia)//GO:0001955(blood vessel maturation)//GO:0048013(ephrin r…
HCC1_MACS_peak_113990	chr16:56500747-56500886	17.63	139	3UTR	ENST00000564123	BBS2	17.63	7.31	100	583	BBS|RP74	MIM:606151|HGNC:HGNC:967|Ensembl:ENSG00000125124|HPRD:05855|Vega:OTTHUMG00000176943	Bardet-Biedl syndrome 2		GO:0031514(motile cilium)//GO:0016020(membrane)//GO:0034464(BBSome)//GO:0005829(cytosol)//GO:0060170(ciliary membrane)//GO:0036064(ciliary basal body)	GO:0005515(protein binding)//GO:0001103(RNA polymerase II repressing transcription factor binding)	GO:0042384(cilium assembly)//GO:0021987(cerebral cortex development)//GO:0048854(brain morphogenesis)//GO:0021756(striatum development)//GO:0007288(sperm axoneme assembly)//GO:0035058(nonmotile primary cilium assembly)//GO:0045444(fat cell differentiation)//GO:0010629(negative regulation of gene expression)//GO:0060296(regulation of cilium beat frequency involved in ciliary motility)//GO:0042311(…
HCC1_MACS_peak_113998	chr16:56553657-56554008	18.64	351	startC	NM_031885	BBS2	18.64	9.64	100	583	BBS|RP74	MIM:606151|HGNC:HGNC:967|Ensembl:ENSG00000125124|HPRD:05855|Vega:OTTHUMG00000176943	Bardet-Biedl syndrome 2		GO:0031514(motile cilium)//GO:0016020(membrane)//GO:0034464(BBSome)//GO:0005829(cytosol)//GO:0060170(ciliary membrane)//GO:0036064(ciliary basal body)	GO:0005515(protein binding)//GO:0001103(RNA polymerase II repressing transcription factor binding)	GO:0042384(cilium assembly)//GO:0021987(cerebral cortex development)//GO:0048854(brain morphogenesis)//GO:0021756(striatum development)//GO:0007288(sperm axoneme assembly)//GO:0035058(nonmotile primary cilium assembly)//GO:0045444(fat cell differentiation)//GO:0010629(negative regulation of gene expression)//GO:0060296(regulation of cilium beat frequency involved in ciliary motility)//GO:0042311(…
HCC1_MACS_peak_114004	chr16:56659584-56659791	160.02	207	startC	NM_175617	MT1E	160.02	21.33	100	4493	MT-1E|MT-IE|MT1|MTD	MIM:156351|HGNC:HGNC:7397|HPRD:01126	metallothionein 1E	hsa04978(Mineral absorption)	GO:0005634(nucleus)//GO:0005737(cytoplasm)//GO:0048471(perinuclear region of cytoplasm)	GO:0008270(zinc ion binding)//GO:0046872(metal ion binding)	GO:0071276(cellular response to cadmium ion)//GO:0010038(response to metal ion)//GO:0044281(small molecule metabolic process)//GO:0071294(cellular response to zinc ion)//GO:0045926(negative regulation of growth)
HCC1_MACS_peak_114005	chr16:56660377-56661024	212.7	647	stopC	ENST00000330439	MT1E	212.7	29.23	100	4493	MT-1E|MT-IE|MT1|MTD	MIM:156351|HGNC:HGNC:7397|HPRD:01126	metallothionein 1E	hsa04978(Mineral absorption)	GO:0005634(nucleus)//GO:0005737(cytoplasm)//GO:0048471(perinuclear region of cytoplasm)	GO:0008270(zinc ion binding)//GO:0046872(metal ion binding)	GO:0071276(cellular response to cadmium ion)//GO:0010038(response to metal ion)//GO:0044281(small molecule metabolic process)//GO:0071294(cellular response to zinc ion)//GO:0045926(negative regulation of growth)
HCC1_MACS_peak_114009	chr16:56700717-56701289	247.59	572	stopC	ENST00000568675	MT1G	247.59	29.23	100	4495	MT1|MT1K	MIM:156353|HGNC:HGNC:7399|Ensembl:ENSG00000125144|HPRD:11827|Vega:OTTHUMG00000133275	metallothionein 1G	hsa04978(Mineral absorption)	GO:0005634(nucleus)//GO:0005737(cytoplasm)//GO:0048471(perinuclear region of cytoplasm)	GO:0008270(zinc ion binding)//GO:0046872(metal ion binding)//GO:0005515(protein binding)	GO:0042117(monocyte activation)//GO:0035924(cellular response to vascular endothelial growth factor stimulus)//GO:0071294(cellular response to zinc ion)//GO:0071276(cellular response to cadmium ion)//GO:0010038(response to metal ion)//GO:0071280(cellular response to copper ion)//GO:0044281(small molecule metabolic process)//GO:0030224(monocyte differentiation)//GO:0045926(negative regulation of g…
HCC1_MACS_peak_114010	chr16:56701877-56701977	18.23	100	startC	NM_005950	MT1G	18.23	9.64	100	4495	MT1|MT1K	MIM:156353|HGNC:HGNC:7399|Ensembl:ENSG00000125144|HPRD:11827|Vega:OTTHUMG00000133275	metallothionein 1G	hsa04978(Mineral absorption)	GO:0005634(nucleus)//GO:0005737(cytoplasm)//GO:0048471(perinuclear region of cytoplasm)	GO:0008270(zinc ion binding)//GO:0046872(metal ion binding)//GO:0005515(protein binding)	GO:0042117(monocyte activation)//GO:0035924(cellular response to vascular endothelial growth factor stimulus)//GO:0071294(cellular response to zinc ion)//GO:0071276(cellular response to cadmium ion)//GO:0010038(response to metal ion)//GO:0071280(cellular response to copper ion)//GO:0044281(small molecule metabolic process)//GO:0030224(monocyte differentiation)//GO:0045926(negative regulation of g…
HCC1_MACS_peak_114018	chr16:56774625-56774785	239.13	160	5UTR	ENST00000562496	NUP93	239.13	22.5	100	9688	NIC96	MIM:614351|HGNC:HGNC:28958|Ensembl:ENSG00000102900|HPRD:14854|Vega:OTTHUMG00000133278	nucleoporin 93kDa	hsa03013(RNA transport)	GO:0031965(nuclear membrane)//GO:0016020(membrane)//GO:0034399(nuclear periphery)//GO:0005643(nuclear pore)//GO:0005635(nuclear envelope)	GO:0017056(structural constituent of nuclear pore)	GO:0044267(cellular protein metabolic process)//GO:0098779(mitophagy in response to mitochondrial depolarization)//GO:0005975(carbohydrate metabolic process)//GO:0007077(mitotic nuclear envelope disassembly)//GO:0043687(post-translational protein modification)//GO:0002230(positive regulation of defense response to virus by host)//GO:0019054(modulation by virus of host process)//GO:0008645(hexose …
HCC1_MACS_peak_114029	chr16:56873432-56873847	13.43	415	stopC	ENST00000563486	NUP93	13.43	8.77	100	9688	NIC96	MIM:614351|HGNC:HGNC:28958|Ensembl:ENSG00000102900|HPRD:14854|Vega:OTTHUMG00000133278	nucleoporin 93kDa	hsa03013(RNA transport)	GO:0031965(nuclear membrane)//GO:0016020(membrane)//GO:0034399(nuclear periphery)//GO:0005643(nuclear pore)//GO:0005635(nuclear envelope)	GO:0017056(structural constituent of nuclear pore)	GO:0044267(cellular protein metabolic process)//GO:0098779(mitophagy in response to mitochondrial depolarization)//GO:0005975(carbohydrate metabolic process)//GO:0007077(mitotic nuclear envelope disassembly)//GO:0043687(post-translational protein modification)//GO:0002230(positive regulation of defense response to virus by host)//GO:0019054(modulation by virus of host process)//GO:0008645(hexose …
HCC1_MACS_peak_114046	chr16:56966007-56966303	39.5	296	startC	NM_014685	HERPUD1	39.5	11.87	100	9709	HERP|Mif1|SUP	MIM:608070|HGNC:HGNC:13744|Ensembl:ENSG00000051108|HPRD:07456|Vega:OTTHUMG00000133276	homocysteine-inducible, endoplasmic reticulum stress-inducible, ubiquitin-like domain member 1	hsa04141(Protein processing in endoplasmic reticulum)	GO:0016021(integral component of membrane)//GO:0016020(membrane)//GO:0034704(calcium channel complex)//GO:0005789(endoplasmic reticulum membrane)//GO:0005783(endoplasmic reticulum)//GO:1990037(Lewy body core)	GO:0003674(molecular_function)//GO:0005515(protein binding)//GO:0044325(ion channel binding)	GO:1903071(positive regulation of ER-associated ubiquitin-dependent protein catabolic process)//GO:0044267(cellular protein metabolic process)//GO:1902236(negative regulation of endoplasmic reticulum stress-induced intrinsic apoptotic signaling pathway)//GO:2001243(negative regulation of intrinsic apoptotic signaling pathway)//GO:0036499(PERK-mediated unfolded protein response)//GO:0030968(endopl…
HCC1_MACS_peak_114075	chr16:57155004-57155103	14.39	99	CDS	NM_152727	CPNE2	14.39	9.35	100	221184	COPN2|CPN2	MIM:604206|HGNC:HGNC:2315|Ensembl:ENSG00000140848|HPRD:05015|Vega:OTTHUMG00000133471	copine 2		GO:0005886(plasma membrane)//GO:0005634(nucleus)//GO:0005737(cytoplasm)//GO:0070062(extracellular exosome)	GO:0005515(protein binding)	GO:0071277(cellular response to calcium ion)
HCC1_MACS_peak_114083	chr16:57197912-57197977	18.67	65	CDS	NM_024946	FAM192A	18.67	7.89	100	80011	C16orf94|CDA018|CDA10|NIP30	HGNC:HGNC:29856|Ensembl:ENSG00000172775|HPRD:11389|Vega:OTTHUMG00000176660	family with sequence similarity 192 member A		GO:0005634(nucleus)	GO:0005515(protein binding)
HCC1_MACS_peak_114110	chr16:57415941-57416456	13.16	515	CDS	NM_002996	CX3CL1	13.16	7.89	100	6376	ABCD-3|C3Xkine|CXC3|CXC3C|NTN|NTT|SCYD1|fractalkine|neurotactin	MIM:601880|HGNC:HGNC:10647|Ensembl:ENSG00000006210|HPRD:03529|Vega:OTTHUMG00000133469	chemokine (C-X3-C motif) ligand 1	hsa04060(Cytokine-cytokine receptor interaction)//hsa04062(Chemokine signaling pathway)//hsa04668(TNF signaling pathway)	GO:0005886(plasma membrane)//GO:0005576(extracellular region)//GO:0009986(cell surface)//GO:0048471(perinuclear region of cytoplasm)//GO:0042995(cell projection)//GO:0016021(integral component of membrane)//GO:0098794(postsynapse)//GO:0005615(extracellular space)	GO:0005102(receptor binding)//GO:0048020(CCR chemokine receptor binding)//GO:0005515(protein binding)//GO:0008009(chemokine activity)	GO:0030168(platelet activation)//GO:0050710(negative regulation of cytokine secretion)//GO:0048246(macrophage chemotaxis)//GO:0030595(leukocyte chemotaxis)//GO:0050729(positive regulation of inflammatory response)//GO:0006955(immune response)//GO:0010759(positive regulation of macrophage chemotaxis)//GO:0060055(angiogenesis involved in wound healing)//GO:0006952(defense response)//GO:0045766(posi…
HCC1_MACS_peak_114138	chr16:57693306-57693593	18.59	287	CDS	NM_005682	ADGRG1	18.59	6.69	100	9289	BFPP|BPPR|GPR56|TM7LN4|TM7XN1	MIM:604110|HGNC:HGNC:4512|Ensembl:ENSG00000205336|HPRD:06824|Vega:OTTHUMG00000176742	adhesion G protein-coupled receptor G1		GO:0016021(integral component of membrane)
HCC1_MACS_peak_114151	chr16:57787856-57787907	40.1	51	CDS	NM_005886	KATNB1	40.1	9.35	100	10300	KAT|LIS6	MIM:602703|HGNC:HGNC:6217|Ensembl:ENSG00000140854|HPRD:04081|Vega:OTTHUMG00000133467	katanin p80 (WD repeat containing) subunit B 1		GO:0005886(plasma membrane)//GO:0008352(katanin complex)//GO:0005874(microtubule)//GO:0000922(spindle pole)//GO:0016020(membrane)//GO:0043025(neuronal cell body)//GO:0030424(axon)//GO:0005813(centrosome)//GO:0030496(midbody)//GO:0015630(microtubule cytoskeleton)//GO:0005634(nucleus)//GO:0005737(cytoplasm)//GO:0030426(growth cone)	GO:0008017(microtubule binding)//GO:0045502(dynein binding)//GO:0046982(protein heterodimerization activity)//GO:0008568(microtubule-severing ATPase activity)	GO:0010976(positive regulation of neuron projection development)//GO:0051301(cell division)//GO:0007026(negative regulation of microtubule depolymerization)//GO:0051013(microtubule severing)//GO:0010942(positive regulation of cell death)//GO:0007079(mitotic chromosome movement towards spindle pole)//GO:0006605(protein targeting)//GO:0031117(positive regulation of microtubule depolymerization)
HCC1_MACS_peak_114154	chr16:57805109-57805349	37.05	240	CDS	NM_005550	KIFC3	37.05	11.24	100	3801	-	MIM:604535|HGNC:HGNC:6326|Ensembl:ENSG00000140859|HPRD:05171|Vega:OTTHUMG00000133455	kinesin family member C3		GO:0005871(kinesin complex)//GO:0070062(extracellular exosome)//GO:0030659(cytoplasmic vesicle membrane)//GO:0005874(microtubule)//GO:0005794(Golgi apparatus)//GO:0005813(centrosome)//GO:0005915(zonula adherens)	GO:0005524(ATP binding)//GO:0008017(microtubule binding)//GO:0005515(protein binding)//GO:0016887(ATPase activity)//GO:0003777(microtubule motor activity)	GO:0090136(epithelial cell-cell adhesion)//GO:0008152(metabolic process)//GO:0007018(microtubule-based movement)//GO:0045218(zonula adherens maintenance)//GO:0007601(visual perception)//GO:0007030(Golgi organization)
HCC1_MACS_peak_114167	chr16:57937725-57937885	27.7	160	CDS	NM_001297	CNGB1	27.7	7.01	100	1258	CNCG2|CNCG3L|CNCG4|CNG4|CNGB1B|GAR1|GARP|GARP2|RCNC2|RCNCb|RCNCbeta|RP45	MIM:600724|HGNC:HGNC:2151|Ensembl:ENSG00000070729|HPRD:07204|Vega:OTTHUMG00000154810	cyclic nucleotide gated channel beta 1	hsa04022(cGMP-PKG signaling pathway)//hsa04024(cAMP signaling pathway)//hsa04740(Olfactory transduction)//hsa04744(Phototransduction)	GO:0005886(plasma membrane)//GO:0001750(photoreceptor outer segment)//GO:0030660(Golgi-associated vesicle membrane)//GO:1902495(transmembrane transporter complex)//GO:0000139(Golgi membrane)//GO:0060170(ciliary membrane)	GO:0015276(ligand-gated ion channel activity)//GO:0030553(cGMP binding)//GO:0005249(voltage-gated potassium channel activity)//GO:0030552(cAMP binding)//GO:0005223(intracellular cGMP activated cation channel activity)//GO:0005515(protein binding)//GO:0005222(intracellular cAMP activated cation channel activity)	GO:0033365(protein localization to organelle)//GO:0035845(photoreceptor cell outer segment organization)//GO:0045494(photoreceptor cell maintenance)//GO:0071805(potassium ion transmembrane transport)//GO:0022400(regulation of rhodopsin mediated signaling pathway)//GO:0042391(regulation of membrane potential)//GO:0006996(organelle organization)//GO:0016056(rhodopsin mediated signaling pathway)//GO…
HCC1_MACS_peak_114172	chr16:57965619-57965782	18.06	163	CDS	NM_001297	CNGB1	18.06	9.35	100	1258	CNCG2|CNCG3L|CNCG4|CNG4|CNGB1B|GAR1|GARP|GARP2|RCNC2|RCNCb|RCNCbeta|RP45	MIM:600724|HGNC:HGNC:2151|Ensembl:ENSG00000070729|HPRD:07204|Vega:OTTHUMG00000154810	cyclic nucleotide gated channel beta 1	hsa04022(cGMP-PKG signaling pathway)//hsa04024(cAMP signaling pathway)//hsa04740(Olfactory transduction)//hsa04744(Phototransduction)	GO:0005886(plasma membrane)//GO:0001750(photoreceptor outer segment)//GO:0030660(Golgi-associated vesicle membrane)//GO:1902495(transmembrane transporter complex)//GO:0000139(Golgi membrane)//GO:0060170(ciliary membrane)	GO:0015276(ligand-gated ion channel activity)//GO:0030553(cGMP binding)//GO:0005249(voltage-gated potassium channel activity)//GO:0030552(cAMP binding)//GO:0005223(intracellular cGMP activated cation channel activity)//GO:0005515(protein binding)//GO:0005222(intracellular cAMP activated cation channel activity)	GO:0033365(protein localization to organelle)//GO:0035845(photoreceptor cell outer segment organization)//GO:0045494(photoreceptor cell maintenance)//GO:0071805(potassium ion transmembrane transport)//GO:0022400(regulation of rhodopsin mediated signaling pathway)//GO:0042391(regulation of membrane potential)//GO:0006996(organelle organization)//GO:0016056(rhodopsin mediated signaling pathway)//GO…
HCC1_MACS_peak_114184	chr16:58046430-58046825	13.32	395	3UTR	NM_001204911	USB1	13.32	7.01	100	79650	C16orf57|HVSL1|Mpn1|PN|hUsb1	MIM:613276|HGNC:HGNC:25792|Ensembl:ENSG00000103005|HPRD:07815|Vega:OTTHUMG00000133456	U6 snRNA biogenesis 1		GO:0045171(intercellular bridge)//GO:0005634(nucleus)	GO:0004518(nuclease activity)//GO:0000175(3'-5'-exoribonuclease activity)	GO:0006397(mRNA processing)//GO:0008380(RNA splicing)//GO:0090503(RNA phosphodiester bond hydrolysis, exonucleolytic)//GO:0090305(nucleic acid phosphodiester bond hydrolysis)//GO:0034477(U6 snRNA 3'-end processing)
HCC1_MACS_peak_114189	chr16:58059281-58060416	16.66	1135	startC	NM_002428	MMP15	16.66	5.85	100	4324	MMP-15|MT2-MMP|MT2MMP|MTMMP2|SMCP-2	MIM:602261|HGNC:HGNC:7161|Ensembl:ENSG00000102996|HPRD:03775|Vega:OTTHUMG00000133466	matrix metallopeptidase 15		GO:0031012(extracellular matrix)//GO:0005886(plasma membrane)//GO:0005887(integral component of plasma membrane)	GO:0005515(protein binding)//GO:0008270(zinc ion binding)//GO:0004222(metalloendopeptidase activity)//GO:0008047(enzyme activator activity)//GO:0005509(calcium ion binding)	GO:0035987(endodermal cell differentiation)//GO:0022617(extracellular matrix disassembly)//GO:0030198(extracellular matrix organization)//GO:0032355(response to estradiol)//GO:0030574(collagen catabolic process)//GO:0043085(positive regulation of catalytic activity)//GO:0006508(proteolysis)//GO:0006464(cellular protein modification process)
HCC1_MACS_peak_114192	chr16:58071375-58071524	31.72	149	CDS	NM_002428	MMP15	31.72	7.6	100	4324	MMP-15|MT2-MMP|MT2MMP|MTMMP2|SMCP-2	MIM:602261|HGNC:HGNC:7161|Ensembl:ENSG00000102996|HPRD:03775|Vega:OTTHUMG00000133466	matrix metallopeptidase 15		GO:0031012(extracellular matrix)//GO:0005886(plasma membrane)//GO:0005887(integral component of plasma membrane)	GO:0005515(protein binding)//GO:0008270(zinc ion binding)//GO:0004222(metalloendopeptidase activity)//GO:0008047(enzyme activator activity)//GO:0005509(calcium ion binding)	GO:0035987(endodermal cell differentiation)//GO:0022617(extracellular matrix disassembly)//GO:0030198(extracellular matrix organization)//GO:0032355(response to estradiol)//GO:0030574(collagen catabolic process)//GO:0043085(positive regulation of catalytic activity)//GO:0006508(proteolysis)//GO:0006464(cellular protein modification process)
HCC1_MACS_peak_114193	chr16:58074440-58074771	42.55	331	stopC	ENST00000570065	MMP15	42.55	7.89	100	4324	MMP-15|MT2-MMP|MT2MMP|MTMMP2|SMCP-2	MIM:602261|HGNC:HGNC:7161|Ensembl:ENSG00000102996|HPRD:03775|Vega:OTTHUMG00000133466	matrix metallopeptidase 15		GO:0031012(extracellular matrix)//GO:0005886(plasma membrane)//GO:0005887(integral component of plasma membrane)	GO:0005515(protein binding)//GO:0008270(zinc ion binding)//GO:0004222(metalloendopeptidase activity)//GO:0008047(enzyme activator activity)//GO:0005509(calcium ion binding)	GO:0035987(endodermal cell differentiation)//GO:0022617(extracellular matrix disassembly)//GO:0030198(extracellular matrix organization)//GO:0032355(response to estradiol)//GO:0030574(collagen catabolic process)//GO:0043085(positive regulation of catalytic activity)//GO:0006508(proteolysis)//GO:0006464(cellular protein modification process)
HCC1_MACS_peak_114761	chr16:66514494-66515075	13.31	581	stopC	NM_001136106	BEAN1	13.31	7.01	100	146227	BEAN|SCA31	MIM:612051|HGNC:HGNC:24160|Ensembl:ENSG00000166546|Vega:OTTHUMG00000173370	brain expressed, associated with NEDD4, 1		GO:0016021(integral component of membrane)
HCC1_MACS_peak_114800	chr16:66947454-66947516	16.76	62	CDS	NM_004062	CDH16	16.76	6.43	100	1014	-	MIM:603118|HGNC:HGNC:1755|Ensembl:ENSG00000166589|HPRD:11929|Vega:OTTHUMG00000137518	cadherin 16		GO:0016323(basolateral plasma membrane)//GO:0016020(membrane)//GO:0005886(plasma membrane)//GO:0070062(extracellular exosome)//GO:0016021(integral component of membrane)	GO:0005509(calcium ion binding)	GO:0007156(homophilic cell adhesion via plasma membrane adhesion molecules)//GO:0007155(cell adhesion)//GO:0016339(calcium-dependent cell-cell adhesion via plasma membrane cell adhesion molecules)
HCC1_MACS_peak_114801	chr16:66968346-66969109	14.36	763	5UTR	NM_003869	CES2	14.36	8.46	100	8824	CE-2|CES2A1|PCE-2|iCE	MIM:605278|HGNC:HGNC:1864|Ensembl:ENSG00000172831|HPRD:07062|Vega:OTTHUMG00000137517	carboxylesterase 2	hsa00983(Drug metabolism - other enzymes)	GO:0005783(endoplasmic reticulum)//GO:0005788(endoplasmic reticulum lumen)//GO:0005615(extracellular space)	GO:0052689(carboxylic ester hydrolase activity)//GO:0047374(methylumbelliferyl-acetate deacetylase activity)//GO:0016787(hydrolase activity)	GO:0044281(small molecule metabolic process)//GO:0008152(metabolic process)//GO:0006805(xenobiotic metabolic process)//GO:0009056(catabolic process)
HCC1_MACS_peak_114810	chr16:67006756-67007176	16.3	420	stopC	NM_024922	CES3	16.3	7.6	100	23491	ES31	MIM:605279|HGNC:HGNC:1865|Ensembl:ENSG00000172828|HPRD:07014|Vega:OTTHUMG00000137525	carboxylesterase 3		GO:0005788(endoplasmic reticulum lumen)//GO:0070062(extracellular exosome)//GO:0005615(extracellular space)	GO:0052689(carboxylic ester hydrolase activity)//GO:0016787(hydrolase activity)	GO:0008152(metabolic process)
HCC1_MACS_peak_114812	chr16:67034468-67034682	13.32	214	startC	NM_001190201	CES4A	13.32	6.43	100	283848	CES6|CES8	HGNC:HGNC:26741|Ensembl:ENSG00000172824|HPRD:07116|Vega:OTTHUMG00000167866	carboxylesterase 4A		GO:0005615(extracellular space)	GO:0052689(carboxylic ester hydrolase activity)//GO:0016787(hydrolase activity)	GO:0008152(metabolic process)
HCC1_MACS_peak_114829	chr16:67215460-67215600	17.51	140	5UTR	ENST00000561621	KIAA0895L	17.51	11.39	100	653319	-	HGNC:HGNC:34408|Ensembl:ENSG00000196123|Vega:OTTHUMG00000172891	KIAA0895-like
HCC1_MACS_peak_114830	chr16:67217164-67217943	14.61	779	5UTR	ENST00000290881	KIAA0895L	14.61	7.31	100	653319	-	HGNC:HGNC:34408|Ensembl:ENSG00000196123|Vega:OTTHUMG00000172891	KIAA0895-like
HCC1_MACS_peak_114837	chr16:67236529-67236693	13.21	164	CDS	NM_024712	ELMO3	13.21	7.01	100	79767	CED-12|CED12|ELMO-3	MIM:606422|HGNC:HGNC:17289|Ensembl:ENSG00000102890|HPRD:12104|Vega:OTTHUMG00000133570	engulfment and cell motility 3	hsa05100(Bacterial invasion of epithelial cells)//hsa05131(Shigellosis)	GO:0005737(cytoplasm)	GO:0017124(SH3 domain binding)//GO:0005515(protein binding)	GO:0006909(phagocytosis)//GO:0006915(apoptotic process)//GO:0016477(cell migration)
HCC1_MACS_peak_114879	chr16:67565450-67565533	18.67	83	5UTR	ENST00000565176	FAM65A	18.67	10.23	100	79567	-	HGNC:HGNC:25836|Ensembl:ENSG00000039523|HPRD:08586|Vega:OTTHUMG00000137536	family with sequence similarity 65 member A		GO:0070062(extracellular exosome)//GO:0005737(cytoplasm)	GO:0003674(molecular_function)	GO:0008150(biological_process)
HCC1_MACS_peak_114890	chr16:67695795-67696200	22.65	405	CDS	NM_016948	PARD6A	22.65	8.77	100	50855	PAR-6A|PAR6|PAR6C|PAR6alpha|TAX40|TIP-40	MIM:607484|HGNC:HGNC:15943|Ensembl:ENSG00000102981|HPRD:06316|Vega:OTTHUMG00000137534	par-6 family cell polarity regulator alpha	hsa04015(Rap1 signaling pathway)//hsa04144(Endocytosis)//hsa04390(Hippo signaling pathway)//hsa04530(Tight junction)	GO:0005923(bicellular tight junction)//GO:0005886(plasma membrane)//GO:0043234(protein complex)//GO:0044295(axonal growth cone)//GO:0005938(cell cortex)//GO:0015629(actin cytoskeleton)//GO:0001726(ruffle)//GO:0005829(cytosol)//GO:0030054(cell junction)//GO:0045177(apical part of cell)//GO:0005634(nucleus)//GO:0005737(cytoplasm)//GO:0043025(neuronal cell body)	GO:0030742(GTP-dependent protein binding)//GO:0008134(transcription factor binding)//GO:0005515(protein binding)//GO:0005080(protein kinase C binding)//GO:0017048(Rho GTPase binding)	GO:0070830(bicellular tight junction assembly)//GO:0007049(cell cycle)//GO:0045217(cell-cell junction maintenance)//GO:0051301(cell division)//GO:0001933(negative regulation of protein phosphorylation)//GO:0034329(cell junction assembly)//GO:0016032(viral process)//GO:0007179(transforming growth factor beta receptor signaling pathway)//GO:0060341(regulation of cellular localization)//GO:0045216(c…
HCC1_MACS_peak_114927	chr16:67977475-67978834	20.52	1359	stopC	NM_005072	SLC12A4	20.52	6.19	100	6560	KCC1	MIM:604119|HGNC:HGNC:10913|Ensembl:ENSG00000124067|HPRD:04987|Vega:OTTHUMG00000137535	solute carrier family 12 (potassium/chloride transporter), member 4		GO:0005765(lysosomal membrane)//GO:0016020(membrane)//GO:0016021(integral component of membrane)//GO:0005887(integral component of plasma membrane)//GO:0005886(plasma membrane)	GO:0019901(protein kinase binding)//GO:0015379(potassium:chloride symporter activity)//GO:0005215(transporter activity)//GO:0022820(potassium ion symporter activity)	GO:0006821(chloride transport)//GO:0006884(cell volume homeostasis)//GO:0071805(potassium ion transmembrane transport)//GO:1902476(chloride transmembrane transport)//GO:0007268(synaptic transmission)//GO:0055085(transmembrane transport)//GO:0006810(transport)//GO:0006811(ion transport)
HCC1_MACS_peak_114977	chr16:68392827-68394871	18.42	2044	3UTR	NM_018667	SMPD3	18.42	8.48	100	55512	NSMASE2	MIM:605777|HGNC:HGNC:14240|Ensembl:ENSG00000103056|HPRD:16154|Vega:OTTHUMG00000137559	sphingomyelin phosphodiesterase 3	hsa00600(Sphingolipid metabolism)//	GO:0005886(plasma membrane)//GO:0016021(integral component of membrane)//GO:0000137(Golgi cis cisterna)//GO:0000139(Golgi membrane)	GO:0004767(sphingomyelin phosphodiesterase activity)//GO:0046872(metal ion binding)	GO:0044281(small molecule metabolic process)//GO:0030072(peptide hormone secretion)//GO:0006687(glycosphingolipid metabolic process)//GO:0002244(hematopoietic progenitor cell differentiation)//GO:0007049(cell cycle)//GO:0007166(cell surface receptor signaling pathway)//GO:2000304(positive regulation of ceramide biosynthetic process)//GO:0006685(sphingomyelin catabolic process)//GO:0033209(tumor n…
HCC1_MACS_peak_114979	chr16:68405535-68406290	57.89	755	startC	NM_018667	SMPD3	57.89	12.57	100	55512	NSMASE2	MIM:605777|HGNC:HGNC:14240|Ensembl:ENSG00000103056|HPRD:16154|Vega:OTTHUMG00000137559	sphingomyelin phosphodiesterase 3	hsa00600(Sphingolipid metabolism)//	GO:0005886(plasma membrane)//GO:0016021(integral component of membrane)//GO:0000137(Golgi cis cisterna)//GO:0000139(Golgi membrane)	GO:0004767(sphingomyelin phosphodiesterase activity)//GO:0046872(metal ion binding)	GO:0044281(small molecule metabolic process)//GO:0030072(peptide hormone secretion)//GO:0006687(glycosphingolipid metabolic process)//GO:0002244(hematopoietic progenitor cell differentiation)//GO:0007049(cell cycle)//GO:0007166(cell surface receptor signaling pathway)//GO:2000304(positive regulation of ceramide biosynthetic process)//GO:0006685(sphingomyelin catabolic process)//GO:0033209(tumor n…
HCC1_MACS_peak_115060	chr16:69279504-69279718	18.6	214	CDS	NM_006750	SNTB2	18.6	8.18	100	6645	D16S2531E|EST25263|SNT2B2|SNT3|SNTL	MIM:600027|HGNC:HGNC:11169|Ensembl:ENSG00000168807|HPRD:02491|Vega:OTTHUMG00000137567	syntrophin beta 2		GO:0030658(transport vesicle membrane)//GO:0070062(extracellular exosome)//GO:0005874(microtubule)//GO:0016020(membrane)//GO:0043234(protein complex)//GO:0045202(synapse)//GO:0005737(cytoplasm)//GO:0016010(dystrophin-associated glycoprotein complex)//GO:0005925(focal adhesion)	GO:0044822(poly(A) RNA binding)//GO:0005515(protein binding)//GO:0005198(structural molecule activity)//GO:0005516(calmodulin binding)//GO:0003779(actin binding)
HCC1_MACS_peak_115142	chr16:70172801-70172926	15.25	125	CDS	NM_017990	PDPR	15.25	7.31	100	55066	PDP3	HGNC:HGNC:30264|Ensembl:ENSG00000090857|HPRD:17832|Vega:OTTHUMG00000176963	pyruvate dehydrogenase phosphatase regulatory subunit		GO:0005759(mitochondrial matrix)//GO:0005737(cytoplasm)	GO:0016491(oxidoreductase activity)	GO:0055114(oxidation-reduction process)//GO:0044237(cellular metabolic process)//GO:0044281(small molecule metabolic process)//GO:0006090(pyruvate metabolic process)//GO:0010510(regulation of acetyl-CoA biosynthetic process from pyruvate)
HCC1_MACS_peak_115144	chr16:70176584-70176589	15.63	5	CDS	NM_017990	PDPR	15.63	7.01	100	55066	PDP3	HGNC:HGNC:30264|Ensembl:ENSG00000090857|HPRD:17832|Vega:OTTHUMG00000176963	pyruvate dehydrogenase phosphatase regulatory subunit		GO:0005759(mitochondrial matrix)//GO:0005737(cytoplasm)	GO:0016491(oxidoreductase activity)	GO:0055114(oxidation-reduction process)//GO:0044237(cellular metabolic process)//GO:0044281(small molecule metabolic process)//GO:0006090(pyruvate metabolic process)//GO:0010510(regulation of acetyl-CoA biosynthetic process from pyruvate)
HCC1_MACS_peak_115164	chr16:70333061-70333257	15.41	196	startC	NM_007242	DDX19B	15.41	7.01	100	11269	DBP5|DDX19|RNAh	MIM:605812|HGNC:HGNC:2742|Ensembl:ENSG00000157349|HPRD:05781|Vega:OTTHUMG00000137577	DEAD-box helicase 19B		GO:0070062(extracellular exosome)//GO:0005635(nuclear envelope)//GO:0031965(nuclear membrane)//GO:0016020(membrane)//GO:0005643(nuclear pore)//GO:0005634(nucleus)//GO:0005737(cytoplasm)	GO:0003676(nucleic acid binding)//GO:0005524(ATP binding)//GO:0003723(RNA binding)//GO:0004386(helicase activity)//GO:0005515(protein binding)//GO:0004004(ATP-dependent RNA helicase activity)	GO:0006406(mRNA export from nucleus)//GO:0010501(RNA secondary structure unwinding)//GO:0008152(metabolic process)//GO:0015031(protein transport)
HCC1_MACS_peak_115202	chr16:70719625-70719954	70.87	329	startC	NM_138383	MTSS1L	70.87	20.75	100	92154	ABBA-1	HGNC:HGNC:25094|Ensembl:ENSG00000132613|HPRD:14289|Vega:OTTHUMG00000177023	metastasis suppressor 1-like			GO:0003779(actin binding)	GO:0007009(plasma membrane organization)
HCC1_MACS_peak_115229	chr16:70852244-70852475	15.14	231	CDS	NM_001270974	HYDIN	15.14	7.6	100	54768	CILD5|HYDIN1|HYDIN2|PPP1R31	MIM:610812|HGNC:HGNC:19368|Ensembl:ENSG00000157423|HPRD:11042|Vega:OTTHUMG00000137584	HYDIN, axonemal central pair apparatus protein		GO:1990718(axonemal central pair projection)		GO:0060438(trachea development)//GO:1904158(axonemal central apparatus assembly)//GO:0002064(epithelial cell development)//GO:0003341(cilium movement)//GO:0021591(ventricular system development)
HCC1_MACS_peak_115238	chr16:70894591-70894804	17.38	213	CDS	NM_001270974	HYDIN	17.38	7.01	100	54768	CILD5|HYDIN1|HYDIN2|PPP1R31	MIM:610812|HGNC:HGNC:19368|Ensembl:ENSG00000157423|HPRD:11042|Vega:OTTHUMG00000137584	HYDIN, axonemal central pair apparatus protein		GO:1990718(axonemal central pair projection)		GO:0060438(trachea development)//GO:1904158(axonemal central apparatus assembly)//GO:0002064(epithelial cell development)//GO:0003341(cilium movement)//GO:0021591(ventricular system development)
HCC1_MACS_peak_115241	chr16:70905939-70906082	19.07	143	CDS	NM_001270974	HYDIN	19.07	8.77	100	54768	CILD5|HYDIN1|HYDIN2|PPP1R31	MIM:610812|HGNC:HGNC:19368|Ensembl:ENSG00000157423|HPRD:11042|Vega:OTTHUMG00000137584	HYDIN, axonemal central pair apparatus protein		GO:1990718(axonemal central pair projection)		GO:0060438(trachea development)//GO:1904158(axonemal central apparatus assembly)//GO:0002064(epithelial cell development)//GO:0003341(cilium movement)//GO:0021591(ventricular system development)
HCC1_MACS_peak_115247	chr16:70925548-70925787	33.87	239	CDS	NM_001270974	HYDIN	33.87	12.57	100	54768	CILD5|HYDIN1|HYDIN2|PPP1R31	MIM:610812|HGNC:HGNC:19368|Ensembl:ENSG00000157423|HPRD:11042|Vega:OTTHUMG00000137584	HYDIN, axonemal central pair apparatus protein		GO:1990718(axonemal central pair projection)		GO:0060438(trachea development)//GO:1904158(axonemal central apparatus assembly)//GO:0002064(epithelial cell development)//GO:0003341(cilium movement)//GO:0021591(ventricular system development)
HCC1_MACS_peak_115260	chr16:70954493-70955120	22.84	627	CDS	NM_001270974	HYDIN	22.84	9.94	100	54768	CILD5|HYDIN1|HYDIN2|PPP1R31	MIM:610812|HGNC:HGNC:19368|Ensembl:ENSG00000157423|HPRD:11042|Vega:OTTHUMG00000137584	HYDIN, axonemal central pair apparatus protein		GO:1990718(axonemal central pair projection)		GO:0060438(trachea development)//GO:1904158(axonemal central apparatus assembly)//GO:0002064(epithelial cell development)//GO:0003341(cilium movement)//GO:0021591(ventricular system development)
HCC1_MACS_peak_115268	chr16:70972636-70972658	13.12	22	CDS	NM_001270974	HYDIN	13.12	9.64	100	54768	CILD5|HYDIN1|HYDIN2|PPP1R31	MIM:610812|HGNC:HGNC:19368|Ensembl:ENSG00000157423|HPRD:11042|Vega:OTTHUMG00000137584	HYDIN, axonemal central pair apparatus protein		GO:1990718(axonemal central pair projection)		GO:0060438(trachea development)//GO:1904158(axonemal central apparatus assembly)//GO:0002064(epithelial cell development)//GO:0003341(cilium movement)//GO:0021591(ventricular system development)
HCC1_MACS_peak_115269	chr16:70977714-70977852	23.9	138	CDS	NM_001270974	HYDIN	23.9	10.52	100	54768	CILD5|HYDIN1|HYDIN2|PPP1R31	MIM:610812|HGNC:HGNC:19368|Ensembl:ENSG00000157423|HPRD:11042|Vega:OTTHUMG00000137584	HYDIN, axonemal central pair apparatus protein		GO:1990718(axonemal central pair projection)		GO:0060438(trachea development)//GO:1904158(axonemal central apparatus assembly)//GO:0002064(epithelial cell development)//GO:0003341(cilium movement)//GO:0021591(ventricular system development)
HCC1_MACS_peak_115283	chr16:71007731-71007923	17.9	192	CDS	NM_001270974	HYDIN	17.9	8.18	100	54768	CILD5|HYDIN1|HYDIN2|PPP1R31	MIM:610812|HGNC:HGNC:19368|Ensembl:ENSG00000157423|HPRD:11042|Vega:OTTHUMG00000137584	HYDIN, axonemal central pair apparatus protein		GO:1990718(axonemal central pair projection)		GO:0060438(trachea development)//GO:1904158(axonemal central apparatus assembly)//GO:0002064(epithelial cell development)//GO:0003341(cilium movement)//GO:0021591(ventricular system development)
HCC1_MACS_peak_115285	chr16:71015293-71015471	53.01	178	CDS	NM_001270974	HYDIN	53.01	12.57	100	54768	CILD5|HYDIN1|HYDIN2|PPP1R31	MIM:610812|HGNC:HGNC:19368|Ensembl:ENSG00000157423|HPRD:11042|Vega:OTTHUMG00000137584	HYDIN, axonemal central pair apparatus protein		GO:1990718(axonemal central pair projection)		GO:0060438(trachea development)//GO:1904158(axonemal central apparatus assembly)//GO:0002064(epithelial cell development)//GO:0003341(cilium movement)//GO:0021591(ventricular system development)
HCC1_MACS_peak_115286	chr16:71021826-71022036	19.22	210	CDS	NM_001270974	HYDIN	19.22	8.18	100	54768	CILD5|HYDIN1|HYDIN2|PPP1R31	MIM:610812|HGNC:HGNC:19368|Ensembl:ENSG00000157423|HPRD:11042|Vega:OTTHUMG00000137584	HYDIN, axonemal central pair apparatus protein		GO:1990718(axonemal central pair projection)		GO:0060438(trachea development)//GO:1904158(axonemal central apparatus assembly)//GO:0002064(epithelial cell development)//GO:0003341(cilium movement)//GO:0021591(ventricular system development)
HCC1_MACS_peak_115287	chr16:71022295-71022415	40	120	CDS	NM_001270974	HYDIN	40	13.44	100	54768	CILD5|HYDIN1|HYDIN2|PPP1R31	MIM:610812|HGNC:HGNC:19368|Ensembl:ENSG00000157423|HPRD:11042|Vega:OTTHUMG00000137584	HYDIN, axonemal central pair apparatus protein		GO:1990718(axonemal central pair projection)		GO:0060438(trachea development)//GO:1904158(axonemal central apparatus assembly)//GO:0002064(epithelial cell development)//GO:0003341(cilium movement)//GO:0021591(ventricular system development)
HCC1_MACS_peak_115295	chr16:71052031-71052345	24.93	314	CDS	NM_001270974	HYDIN	24.93	8.77	100	54768	CILD5|HYDIN1|HYDIN2|PPP1R31	MIM:610812|HGNC:HGNC:19368|Ensembl:ENSG00000157423|HPRD:11042|Vega:OTTHUMG00000137584	HYDIN, axonemal central pair apparatus protein		GO:1990718(axonemal central pair projection)		GO:0060438(trachea development)//GO:1904158(axonemal central apparatus assembly)//GO:0002064(epithelial cell development)//GO:0003341(cilium movement)//GO:0021591(ventricular system development)
HCC1_MACS_peak_115299	chr16:71065313-71065790	13.1	477	stopC	NM_001198542	HYDIN	13.1	7.89	100	54768	CILD5|HYDIN1|HYDIN2|PPP1R31	MIM:610812|HGNC:HGNC:19368|Ensembl:ENSG00000157423|HPRD:11042|Vega:OTTHUMG00000137584	HYDIN, axonemal central pair apparatus protein		GO:1990718(axonemal central pair projection)		GO:0060438(trachea development)//GO:1904158(axonemal central apparatus assembly)//GO:0002064(epithelial cell development)//GO:0003341(cilium movement)//GO:0021591(ventricular system development)
HCC1_MACS_peak_1153	chr1:6500685-6500868	17.9	183	CDS	NM_031475	ESPN	17.9	8.18	100	83715	DFNB36|LP2654	MIM:606351|HGNC:HGNC:13281|Ensembl:ENSG00000187017|HPRD:06962|Vega:OTTHUMG00000000753	espin		GO:0032426(stereocilium tip)//GO:0031941(filamentous actin)//GO:0005903(brush border)//GO:0005737(cytoplasm)//GO:0005902(microvillus)	GO:0017124(SH3 domain binding)//GO:0051015(actin filament binding)	GO:0051494(negative regulation of cytoskeleton organization)//GO:0007626(locomotory behavior)//GO:0051017(actin filament bundle assembly)//GO:0030046(parallel actin filament bundle assembly)//GO:0051491(positive regulation of filopodium assembly)//GO:0007605(sensory perception of sound)
HCC1_MACS_peak_115313	chr16:71100482-71101293	33.86	811	stopC	ENST00000288168	HYDIN	33.86	8.48	100	54768	CILD5|HYDIN1|HYDIN2|PPP1R31	MIM:610812|HGNC:HGNC:19368|Ensembl:ENSG00000157423|HPRD:11042|Vega:OTTHUMG00000137584	HYDIN, axonemal central pair apparatus protein		GO:1990718(axonemal central pair projection)		GO:0060438(trachea development)//GO:1904158(axonemal central apparatus assembly)//GO:0002064(epithelial cell development)//GO:0003341(cilium movement)//GO:0021591(ventricular system development)
HCC1_MACS_peak_115332	chr16:71167083-71167186	21.6	103	stopC	ENST00000538382	HYDIN	21.6	7.89	100	54768	CILD5|HYDIN1|HYDIN2|PPP1R31	MIM:610812|HGNC:HGNC:19368|Ensembl:ENSG00000157423|HPRD:11042|Vega:OTTHUMG00000137584	HYDIN, axonemal central pair apparatus protein		GO:1990718(axonemal central pair projection)		GO:0060438(trachea development)//GO:1904158(axonemal central apparatus assembly)//GO:0002064(epithelial cell development)//GO:0003341(cilium movement)//GO:0021591(ventricular system development)
HCC1_MACS_peak_115351	chr16:71411569-71411650	20.68	81	CDS	NM_001740	CALB2	20.68	8.18	100	794	CAB29|CAL2|CR	MIM:114051|HGNC:HGNC:1435|Ensembl:ENSG00000172137|HPRD:00230|Vega:OTTHUMG00000137589	calbindin 2		GO:0005921(gap junction)//GO:0043005(neuron projection)//GO:0005829(cytosol)//GO:0045202(synapse)//GO:0005634(nucleus)//GO:0005737(cytoplasm)//GO:0043195(terminal bouton)	GO:0005509(calcium ion binding)	GO:0051480(regulation of cytosolic calcium ion concentration)
HCC1_MACS_peak_115370	chr16:71600753-71602187	1719.6	1434	stopC	NM_000353	TAT	1719.6	47.93	100	6898	-	MIM:613018|HGNC:HGNC:11573|HPRD:11776	tyrosine aminotransferase	hsa00130(Ubiquinone and other terpenoid-quinone biosynthesis)//hsa00270(Cysteine and methionine metabolism)//hsa00350(Tyrosine metabolism)//hsa00360(Phenylalanine metabolism)//hsa00400(Phenylalanine, tyrosine and tryptophan biosynthesis)//	GO:0005739(mitochondrion)//GO:0005575(cellular_component)//GO:0005829(cytosol)	GO:0030170(pyridoxal phosphate binding)//GO:0080130(L-phenylalanine:2-oxoglutarate aminotransferase activity)//GO:0004838(L-tyrosine:2-oxoglutarate aminotransferase activity)//GO:0016597(amino acid binding)	GO:0006572(tyrosine catabolic process)//GO:0006103(2-oxoglutarate metabolic process)//GO:0006979(response to oxidative stress)//GO:0034641(cellular nitrogen compound metabolic process)//GO:0044281(small molecule metabolic process)//GO:0046689(response to mercury ion)//GO:0006559(L-phenylalanine catabolic process)//GO:0006536(glutamate metabolic process)//GO:0009058(biosynthetic process)//GO:00513…
HCC1_MACS_peak_115374	chr16:71660106-71660599	31.96	493	startC	NM_052858	MARVELD3	31.96	8.84	100	91862	MARVD3|MRVLDC3	MIM:614094|HGNC:HGNC:30525|Ensembl:ENSG00000140832|HPRD:14365|Vega:OTTHUMG00000137591	MARVEL domain containing 3		GO:0005923(bicellular tight junction)//GO:0016021(integral component of membrane)//GO:0031410(cytoplasmic vesicle)	GO:0005515(protein binding)//GO:0031435(mitogen-activated protein kinase kinase kinase binding)	GO:0046329(negative regulation of JNK cascade)//GO:1902414(protein localization to cell junction)//GO:0070830(bicellular tight junction assembly)//GO:0006970(response to osmotic stress)//GO:0010633(negative regulation of epithelial cell migration)//GO:0050680(negative regulation of epithelial cell proliferation)//GO:0045216(cell-cell junction organization)
HCC1_MACS_peak_1154	chr1:6504540-6504742	14.87	202	CDS	NM_031475	ESPN	14.87	7.6	100	83715	DFNB36|LP2654	MIM:606351|HGNC:HGNC:13281|Ensembl:ENSG00000187017|HPRD:06962|Vega:OTTHUMG00000000753	espin		GO:0032426(stereocilium tip)//GO:0031941(filamentous actin)//GO:0005903(brush border)//GO:0005737(cytoplasm)//GO:0005902(microvillus)	GO:0017124(SH3 domain binding)//GO:0051015(actin filament binding)	GO:0051494(negative regulation of cytoskeleton organization)//GO:0007626(locomotory behavior)//GO:0051017(actin filament bundle assembly)//GO:0030046(parallel actin filament bundle assembly)//GO:0051491(positive regulation of filopodium assembly)//GO:0007605(sensory perception of sound)
HCC1_MACS_peak_115400	chr16:72032170-72032293	14.2	123	CDS	NM_181536	PKD1L3	14.2	5.85	100	342372	-	MIM:607895|HGNC:HGNC:21716|Ensembl:ENSG00000277481|HPRD:07436|Vega:OTTHUMG00000166114	polycystin 1 like 3, transient receptor potential channel interacting	hsa04742(Taste transduction)	GO:0009986(cell surface)//GO:0005886(plasma membrane)//GO:0070062(extracellular exosome)//GO:0034703(cation channel complex)//GO:0043235(receptor complex)	GO:0033040(sour taste receptor activity)//GO:0008324(cation transmembrane transporter activity)//GO:0005261(cation channel activity)//GO:0030246(carbohydrate binding)//GO:0005262(calcium channel activity)//GO:0005515(protein binding)	GO:0071468(cellular response to acidic pH)//GO:0001581(detection of chemical stimulus involved in sensory perception of sour taste)//GO:0070588(calcium ion transmembrane transport)//GO:0006812(cation transport)//GO:0001822(kidney development)//GO:0050915(sensory perception of sour taste)//GO:0050982(detection of mechanical stimulus)
HCC1_MACS_peak_115402	chr16:72045948-72046161	17.09	213	CDS	NM_001361	DHODH	17.09	8.77	100	1723	DHOdehase|POADS|URA1	MIM:126064|HGNC:HGNC:2867|Ensembl:ENSG00000102967|HPRD:00521	dihydroorotate dehydrogenase (quinone)	hsa00240(Pyrimidine metabolism)//	GO:0016021(integral component of membrane)//GO:0005743(mitochondrial inner membrane)//GO:0005739(mitochondrion)//GO:0005654(nucleoplasm)//GO:0005737(cytoplasm)//GO:0043025(neuronal cell body)	GO:0010181(FMN binding)//GO:0004152(dihydroorotate dehydrogenase activity)//GO:0008144(drug binding)//GO:0048039(ubiquinone binding)	GO:0055114(oxidation-reduction process)//GO:0042594(response to starvation)//GO:0007595(lactation)//GO:0044281(small molecule metabolic process)//GO:0031000(response to caffeine)//GO:0043065(positive regulation of apoptotic process)//GO:0055086(nucleobase-containing small molecule metabolic process)//GO:0006207('de novo' pyrimidine nucleobase biosynthetic process)//GO:0007565(female pregnancy)//G…
HCC1_MACS_peak_115412	chr16:72110201-72111145	1071.28	944	stopC	NM_020995	HPR	1071.28	20.41	100	3250	A-259H10.2|HP	MIM:140210|HGNC:HGNC:5156|Ensembl:ENSG00000261701|HPRD:00773|Vega:OTTHUMG00000173010	haptoglobin-related protein	hsa05143(African trypanosomiasis)	GO:0072562(blood microparticle)//GO:0070062(extracellular exosome)//GO:0005576(extracellular region)//GO:0034366(spherical high-density lipoprotein particle)	GO:0030492(hemoglobin binding)//GO:0004252(serine-type endopeptidase activity)	GO:0006508(proteolysis)//GO:0002230(positive regulation of defense response to virus by host)//GO:0098779(mitophagy in response to mitochondrial depolarization)//GO:0006898(receptor-mediated endocytosis)//GO:0098792(xenophagy)
HCC1_MACS_peak_115623	chr16:74442528-74442672	14.92	144	3UTR	NM_001011880	CLEC18B	14.92	9.35	100	497190	MRCL2	MIM:616572|HGNC:HGNC:33849|Ensembl:ENSG00000140839|HPRD:17419|Vega:OTTHUMG00000176998	C-type lectin domain family 18 member B		GO:0005768(endosome)//GO:0005794(Golgi apparatus)//GO:0005576(extracellular region)//GO:0016529(sarcoplasmic reticulum)	GO:0030246(carbohydrate binding)
HCC1_MACS_peak_115626	chr16:74455044-74455191	13.26	147	startC	NM_001011880	CLEC18B	13.26	5.26	100	497190	MRCL2	MIM:616572|HGNC:HGNC:33849|Ensembl:ENSG00000140839|HPRD:17419|Vega:OTTHUMG00000176998	C-type lectin domain family 18 member B		GO:0005768(endosome)//GO:0005794(Golgi apparatus)//GO:0005576(extracellular region)//GO:0016529(sarcoplasmic reticulum)	GO:0030246(carbohydrate binding)
HCC1_MACS_peak_115662	chr16:74955844-74956001	14.12	157	CDS	NM_030581	WDR59	14.12	7.01	100	79726	FP977	HGNC:HGNC:25706|HPRD:13351	WD repeat domain 59		GO:0005575(cellular_component)//GO:0061700(GATOR2 complex)	GO:0003674(molecular_function)	GO:0034198(cellular response to amino acid starvation)//GO:0008150(biological_process)//GO:0032008(positive regulation of TOR signaling)
HCC1_MACS_peak_115680	chr16:75145757-75146419	48.91	662	stopC	NM_153486	LDHD	48.91	8.48	100	197257	DLD	MIM:607490|HGNC:HGNC:19708|Ensembl:ENSG00000166816|HPRD:06318|Vega:OTTHUMG00000137605	lactate dehydrogenase D	hsa00620(Pyruvate metabolism)	GO:0005743(mitochondrial inner membrane)//GO:0005739(mitochondrion)	GO:0050660(flavin adenine dinucleotide binding)//GO:0005515(protein binding)//GO:0004458(D-lactate dehydrogenase (cytochrome) activity)	GO:0055114(oxidation-reduction process)
HCC1_MACS_peak_115691	chr16:75258602-75258822	30.32	220	stopC	NM_001906	CTRB1	30.32	9.64	100	1504	CTRB	MIM:118890|HGNC:HGNC:2521|Ensembl:ENSG00000168925|HPRD:00345|Vega:OTTHUMG00000159272	chymotrypsinogen B1	hsa04972(Pancreatic secretion)//hsa04974(Protein digestion and absorption)	GO:0005576(extracellular region)//GO:0005615(extracellular space)	GO:0004252(serine-type endopeptidase activity)	GO:0044281(small molecule metabolic process)//GO:0022617(extracellular matrix disassembly)//GO:0030198(extracellular matrix organization)//GO:0007586(digestion)//GO:0006508(proteolysis)//GO:0009235(cobalamin metabolic process)//GO:0006767(water-soluble vitamin metabolic process)//GO:0006766(vitamin metabolic process)
HCC1_MACS_peak_115699	chr16:75286132-75286296	23.59	164	startC	NM_001170720	BCAR1	23.59	7.01	100	9564	CAS|CAS1|CASS1|CRKAS|P130Cas	MIM:602941|HGNC:HGNC:971|Ensembl:ENSG00000050820|HPRD:04248|Vega:OTTHUMG00000137604	breast cancer anti-estrogen resistance 1	hsa04015(Rap1 signaling pathway)//hsa04062(Chemokine signaling pathway)//hsa04510(Focal adhesion)//hsa04670(Leukocyte transendothelial migration)//hsa04810(Regulation of actin cytoskeleton)//hsa05100(Bacterial invasion of epithelial cells)	GO:0005886(plasma membrane)//GO:0030027(lamellipodium)//GO:0015629(actin cytoskeleton)//GO:0001726(ruffle)//GO:0005829(cytosol)//GO:0005737(cytoplasm)//GO:0005730(nucleolus)//GO:0005925(focal adhesion)	GO:0019901(protein kinase binding)//GO:0004871(signal transducer activity)//GO:0005515(protein binding)//GO:0017124(SH3 domain binding)	GO:0030168(platelet activation)//GO:0007015(actin filament organization)//GO:0016477(cell migration)//GO:0050853(B cell receptor signaling pathway)//GO:0048011(neurotrophin TRK receptor signaling pathway)//GO:0048008(platelet-derived growth factor receptor signaling pathway)//GO:0010595(positive regulation of endothelial cell migration)//GO:0050851(antigen receptor-mediated signaling pathway)//GO…
HCC1_MACS_peak_115722	chr16:75528837-75529282	22.11	445	5UTR	ENST00000390664	CHST6	22.11	7.6	100	4166	MCDC1	MIM:605294|HGNC:HGNC:6938|Ensembl:ENSG00000183196|HPRD:05597|Vega:OTTHUMG00000137612	carbohydrate (N-acetylglucosamine 6-O) sulfotransferase 6	hsa00533(Glycosaminoglycan biosynthesis - keratan sulfate)	GO:0016021(integral component of membrane)//GO:0005794(Golgi apparatus)//GO:0000139(Golgi membrane)	GO:0001517(N-acetylglucosamine 6-O-sulfotransferase activity)	GO:0006790(sulfur compound metabolic process)//GO:0044281(small molecule metabolic process)//GO:0006044(N-acetylglucosamine metabolic process)//GO:0042339(keratan sulfate metabolic process)//GO:0018146(keratan sulfate biosynthetic process)//GO:0005975(carbohydrate metabolic process)//GO:0030203(glycosaminoglycan metabolic process)
HCC1_MACS_peak_115735	chr16:75681634-75682450	62.33	816	startC	NM_018975	TERF2IP	62.33	10.7	100	54386	DRIP5|RAP1	MIM:605061|HGNC:HGNC:19246|Ensembl:ENSG00000166848|HPRD:05452|Vega:OTTHUMG00000177136	telomeric repeat binding factor 2, interacting protein		GO:0070187(telosome)//GO:0005635(nuclear envelope)//GO:0030870(Mre11 complex)//GO:0000228(nuclear chromosome)//GO:0000784(nuclear chromosome, telomeric region)//GO:0000781(chromosome, telomeric region)//GO:0000783(nuclear telomere cap complex)//GO:0005654(nucleoplasm)//GO:0005634(nucleus)//GO:0005737(cytoplasm)	GO:0098505(G-rich strand telomeric DNA binding)//GO:0042162(telomeric DNA binding)//GO:0005515(protein binding)//GO:0003677(DNA binding)	GO:0000723(telomere maintenance)//GO:0043123(positive regulation of I-kappaB kinase/NF-kappaB signaling)//GO:1901985(positive regulation of protein acetylation)//GO:0007004(telomere maintenance via telomerase)//GO:0010833(telomere maintenance via telomere lengthening)//GO:0006351(transcription, DNA-templated)//GO:0033138(positive regulation of peptidyl-serine phosphorylation)//GO:0032205(negative…
HCC1_MACS_peak_1159	chr1:6517243-6517323	100.33	80	CDS	NM_031475	ESPN	100.33	12.86	100	83715	DFNB36|LP2654	MIM:606351|HGNC:HGNC:13281|Ensembl:ENSG00000187017|HPRD:06962|Vega:OTTHUMG00000000753	espin		GO:0032426(stereocilium tip)//GO:0031941(filamentous actin)//GO:0005903(brush border)//GO:0005737(cytoplasm)//GO:0005902(microvillus)	GO:0017124(SH3 domain binding)//GO:0051015(actin filament binding)	GO:0051494(negative regulation of cytoskeleton organization)//GO:0007626(locomotory behavior)//GO:0051017(actin filament bundle assembly)//GO:0030046(parallel actin filament bundle assembly)//GO:0051491(positive regulation of filopodium assembly)//GO:0007605(sensory perception of sound)
HCC1_MACS_peak_1160	chr1:6520058-6521004	30.69	946	stopC	NM_031475	ESPN	30.69	8.16	100	83715	DFNB36|LP2654	MIM:606351|HGNC:HGNC:13281|Ensembl:ENSG00000187017|HPRD:06962|Vega:OTTHUMG00000000753	espin		GO:0032426(stereocilium tip)//GO:0031941(filamentous actin)//GO:0005903(brush border)//GO:0005737(cytoplasm)//GO:0005902(microvillus)	GO:0017124(SH3 domain binding)//GO:0051015(actin filament binding)	GO:0051494(negative regulation of cytoskeleton organization)//GO:0007626(locomotory behavior)//GO:0051017(actin filament bundle assembly)//GO:0030046(parallel actin filament bundle assembly)//GO:0051491(positive regulation of filopodium assembly)//GO:0007605(sensory perception of sound)
HCC1_MACS_peak_1161	chr1:6526151-6527278	39.33	1127	3UTR	NM_020631	PLEKHG5	39.33	9.35	100	57449	CMTRIC|DSMA4|GEF720|Syx|Tech	MIM:611101|HGNC:HGNC:29105|Ensembl:ENSG00000171680|HPRD:11104|Vega:OTTHUMG00000000905	pleckstrin homology and RhoGEF domain containing G5	hsa05200(Pathways in cancer)	GO:0030139(endocytic vesicle)//GO:0005886(plasma membrane)//GO:0030027(lamellipodium)//GO:0048471(perinuclear region of cytoplasm)//GO:0005829(cytosol)//GO:0005737(cytoplasm)//GO:0005911(cell-cell junction)	GO:0005089(Rho guanyl-nucleotide exchange factor activity)//GO:0004871(signal transducer activity)	GO:0043123(positive regulation of I-kappaB kinase/NF-kappaB signaling)//GO:0043065(positive regulation of apoptotic process)//GO:0007264(small GTPase mediated signal transduction)//GO:0043547(positive regulation of GTPase activity)//GO:0048011(neurotrophin TRK receptor signaling pathway)//GO:0035023(regulation of Rho protein signal transduction)//GO:0035767(endothelial cell chemotaxis)//GO:009719…
HCC1_MACS_peak_1162	chr1:6527884-6528646	50	762	CDS	NM_020631	PLEKHG5	50	9.06	100	57449	CMTRIC|DSMA4|GEF720|Syx|Tech	MIM:611101|HGNC:HGNC:29105|Ensembl:ENSG00000171680|HPRD:11104|Vega:OTTHUMG00000000905	pleckstrin homology and RhoGEF domain containing G5	hsa05200(Pathways in cancer)	GO:0030139(endocytic vesicle)//GO:0005886(plasma membrane)//GO:0030027(lamellipodium)//GO:0048471(perinuclear region of cytoplasm)//GO:0005829(cytosol)//GO:0005737(cytoplasm)//GO:0005911(cell-cell junction)	GO:0005089(Rho guanyl-nucleotide exchange factor activity)//GO:0004871(signal transducer activity)	GO:0043123(positive regulation of I-kappaB kinase/NF-kappaB signaling)//GO:0043065(positive regulation of apoptotic process)//GO:0007264(small GTPase mediated signal transduction)//GO:0043547(positive regulation of GTPase activity)//GO:0048011(neurotrophin TRK receptor signaling pathway)//GO:0035023(regulation of Rho protein signal transduction)//GO:0035767(endothelial cell chemotaxis)//GO:009719…
HCC1_MACS_peak_116255	chr16:81040102-81040577	13.07	475	5UTR	NM_018455	CENPN	13.07	5.55	100	55839	BM039|C16orf60|CENP-N|ICEN32	MIM:611509|HGNC:HGNC:30873|Ensembl:ENSG00000166451|HPRD:12528|Vega:OTTHUMG00000137628	centromere protein N		GO:0005654(nucleoplasm)//GO:0000775(chromosome, centromeric region)//GO:0000777(condensed chromosome kinetochore)//GO:0005829(cytosol)		GO:0007067(mitotic nuclear division)//GO:0034080(CENP-A containing nucleosome assembly)//GO:0000278(mitotic cell cycle)//GO:0007264(small GTPase mediated signal transduction)//GO:0006334(nucleosome assembly)//GO:0034508(centromere complex assembly)//GO:0007059(chromosome segregation)
HCC1_MACS_peak_116262	chr16:81097350-81097598	16.15	248	startC	NM_152337	C16orf46	16.15	8.18	100	123775	-	HGNC:HGNC:26525|Ensembl:ENSG00000166455|HPRD:08730|Vega:OTTHUMG00000137629	chromosome 16 open reading frame 46		GO:0005654(nucleoplasm)//GO:0005634(nucleus)//GO:0005737(cytoplasm)
HCC1_MACS_peak_116291	chr16:81411019-81411789	13.76	770	stopC	NM_022041	GAN	13.76	8.91	100	8139	GAN1|KLHL16	MIM:605379|HGNC:HGNC:4137|HPRD:05647	gigaxonin		GO:0005856(cytoskeleton)//GO:0005737(cytoplasm)//GO:0031463(Cul3-RING ubiquitin ligase complex)	GO:0003674(molecular_function)//GO:0005515(protein binding)//GO:0004842(ubiquitin-protein transferase activity)	GO:0007010(cytoskeleton organization)//GO:0042787(protein ubiquitination involved in ubiquitin-dependent protein catabolic process)//GO:0016567(protein ubiquitination)
HCC1_MACS_peak_116329	chr16:81703746-81703850	36.98	104	CDS	NM_030629	CMIP	36.98	12.57	100	80790	TCMIP	MIM:610112|HGNC:HGNC:24319|Ensembl:ENSG00000153815|HPRD:10839|Vega:OTTHUMG00000176520	c-Maf inducing protein		GO:0005634(nucleus)//GO:0005737(cytoplasm)	GO:0005515(protein binding)
HCC1_MACS_peak_116347	chr16:81812862-81813029	20.82	167	5UTR	NM_002661	PLCG2	20.82	7.89	100	5336	APLAID|FCAS3|PLC-IV|PLC-gamma-2	MIM:600220|HGNC:HGNC:9066|Ensembl:ENSG00000197943|HPRD:02570|Vega:OTTHUMG00000176532	phospholipase C gamma 2	hsa00562(Inositol phosphate metabolism)//	GO:0005622(intracellular)//GO:0005886(plasma membrane)//GO:0070062(extracellular exosome)//GO:0005829(cytosol)	GO:0004871(signal transducer activity)//GO:0008081(phosphoric diester hydrolase activity)//GO:0004435(phosphatidylinositol phospholipase C activity)//GO:0005515(protein binding)//GO:0004629(phospholipase C activity)	GO:0030168(platelet activation)//GO:0008152(metabolic process)//GO:0009395(phospholipid catabolic process)//GO:0002092(positive regulation of receptor internalization)//GO:0016042(lipid catabolic process)//GO:0032959(inositol trisphosphate biosynthetic process)//GO:0050853(B cell receptor signaling pathway)//GO:0019722(calcium-mediated signaling)//GO:0016055(Wnt signaling pathway)//GO:0032481(pos…
HCC1_MACS_peak_116371	chr16:81994979-81996298	419.15	1319	3UTR	NM_002661	PLCG2	419.15	29.51	100	5336	APLAID|FCAS3|PLC-IV|PLC-gamma-2	MIM:600220|HGNC:HGNC:9066|Ensembl:ENSG00000197943|HPRD:02570|Vega:OTTHUMG00000176532	phospholipase C gamma 2	hsa00562(Inositol phosphate metabolism)//	GO:0005622(intracellular)//GO:0005886(plasma membrane)//GO:0070062(extracellular exosome)//GO:0005829(cytosol)	GO:0004871(signal transducer activity)//GO:0008081(phosphoric diester hydrolase activity)//GO:0004435(phosphatidylinositol phospholipase C activity)//GO:0005515(protein binding)//GO:0004629(phospholipase C activity)	GO:0030168(platelet activation)//GO:0008152(metabolic process)//GO:0009395(phospholipid catabolic process)//GO:0002092(positive regulation of receptor internalization)//GO:0016042(lipid catabolic process)//GO:0032959(inositol trisphosphate biosynthetic process)//GO:0050853(B cell receptor signaling pathway)//GO:0019722(calcium-mediated signaling)//GO:0016055(Wnt signaling pathway)//GO:0032481(pos…
HCC1_MACS_peak_116493	chr16:83828627-83829581	14.45	954	stopC	NM_001257	CDH13	14.45	9.35	100	1012	CDHH|P105	MIM:601364|HGNC:HGNC:1753|Ensembl:ENSG00000140945|HPRD:03219|Vega:OTTHUMG00000176635	cadherin 13		GO:0005886(plasma membrane)//GO:0048471(perinuclear region of cytoplasm)//GO:0005901(caveola)//GO:0009897(external side of plasma membrane)//GO:0031225(anchored component of membrane)//GO:0016021(integral component of membrane)//GO:0043005(neuron projection)//GO:0070062(extracellular exosome)//GO:0005737(cytoplasm)//GO:0005615(extracellular space)//GO:0005925(focal adhesion)	GO:0042803(protein homodimerization activity)//GO:0030169(low-density lipoprotein particle binding)//GO:0055100(adiponectin binding)//GO:0045296(cadherin binding)//GO:0071813(lipoprotein particle binding)//GO:0005509(calcium ion binding)	GO:0016601(Rac protein signal transduction)//GO:0008285(negative regulation of cell proliferation)//GO:0051668(localization within membrane)//GO:0043542(endothelial cell migration)//GO:0007156(homophilic cell adhesion via plasma membrane adhesion molecules)//GO:0050927(positive regulation of positive chemotaxis)//GO:0045944(positive regulation of transcription from RNA polymerase II promoter)//GO…
HCC1_MACS_peak_11650	chr1:99418625-99418629	28.99	4	CDS	NM_001010861	LPPR5	28.99	14.32	100
HCC1_MACS_peak_116517	chr16:83994585-83994858	14.31	273	stopC	ENST00000565123	OSGIN1	14.31	7.89	100	29948	BDGI|OKL38	MIM:607975|HGNC:HGNC:30093|Ensembl:ENSG00000140961|HPRD:06412|Vega:OTTHUMG00000137640	oxidative stress induced growth inhibitor 1		GO:0005575(cellular_component)	GO:0016491(oxidoreductase activity)//GO:0008083(growth factor activity)//GO:0005515(protein binding)	GO:0055114(oxidation-reduction process)//GO:0043065(positive regulation of apoptotic process)//GO:0007275(multicellular organism development)//GO:0030154(cell differentiation)//GO:0030308(negative regulation of cell growth)
HCC1_MACS_peak_116519	chr16:83998666-83999937	20.33	1271	stopC	NM_182981	OSGIN1	20.33	6.43	100	29948	BDGI|OKL38	MIM:607975|HGNC:HGNC:30093|Ensembl:ENSG00000140961|HPRD:06412|Vega:OTTHUMG00000137640	oxidative stress induced growth inhibitor 1		GO:0005575(cellular_component)	GO:0016491(oxidoreductase activity)//GO:0008083(growth factor activity)//GO:0005515(protein binding)	GO:0055114(oxidation-reduction process)//GO:0043065(positive regulation of apoptotic process)//GO:0007275(multicellular organism development)//GO:0030154(cell differentiation)//GO:0030308(negative regulation of cell growth)
HCC1_MACS_peak_116531	chr16:84066932-84067074	16.42	142	CDS	ENST00000299709	SLC38A8	16.42	9.35	100	146167	FVH2	MIM:615585|HGNC:HGNC:32434|Ensembl:ENSG00000166558|Vega:OTTHUMG00000176588	solute carrier family 38 member 8		GO:0016021(integral component of membrane)	GO:0015171(amino acid transmembrane transporter activity)	GO:0006814(sodium ion transport)//GO:0003333(amino acid transmembrane transport)
HCC1_MACS_peak_116539	chr16:84178963-84179169	16.8	206	startC	NM_178452	DNAAF1	16.8	8.18	100	123872	CILD13|LRRC50|ODA7	MIM:613190|HGNC:HGNC:30539|Ensembl:ENSG00000154099|HPRD:14023|Vega:OTTHUMG00000128517	dynein, axonemal, assembly factor 1		GO:0005886(plasma membrane)//GO:0005634(nucleus)//GO:0005930(axoneme)//GO:0005737(cytoplasm)//GO:0000922(spindle pole)	GO:0045502(dynein binding)	GO:0060271(cilium morphogenesis)//GO:0036159(inner dynein arm assembly)//GO:0071910(determination of liver left/right asymmetry)//GO:0036158(outer dynein arm assembly)//GO:0060972(left/right pattern formation)//GO:0003341(cilium movement)//GO:0001947(heart looping)//GO:0070286(axonemal dynein complex assembly)//GO:0035469(determination of pancreatic left/right asymmetry)//GO:0071907(determination…
HCC1_MACS_peak_116542	chr16:84212440-84213457	14.67	1017	stopC	NM_005679	TAF1C	14.67	8.77	100	9013	MGC:39976|SL1|TAFI110|TAFI95	MIM:604905|HGNC:HGNC:11534|Ensembl:ENSG00000103168|HPRD:05364|Vega:OTTHUMG00000176665	TATA-box binding protein associated factor, RNA polymerase I, C		GO:0005654(nucleoplasm)//GO:0043231(intracellular membrane-bounded organelle)//GO:0000120(RNA polymerase I transcription factor complex)	GO:0001164(RNA polymerase I CORE element sequence-specific DNA binding)//GO:0005515(protein binding)	GO:0000183(chromatin silencing at rDNA)//GO:0045815(positive regulation of gene expression, epigenetic)//GO:0006362(transcription elongation from RNA polymerase I promoter)//GO:0006360(transcription from RNA polymerase I promoter)//GO:0040029(regulation of gene expression, epigenetic)//GO:0010467(gene expression)//GO:0006366(transcription from RNA polymerase II promoter)//GO:0045814(negative regu…
HCC1_MACS_peak_1166	chr1:6545383-6545529	40.1	146	startC	NM_001265593	PLEKHG5	40.1	9.35	100	57449	CMTRIC|DSMA4|GEF720|Syx|Tech	MIM:611101|HGNC:HGNC:29105|Ensembl:ENSG00000171680|HPRD:11104|Vega:OTTHUMG00000000905	pleckstrin homology and RhoGEF domain containing G5	hsa05200(Pathways in cancer)	GO:0030139(endocytic vesicle)//GO:0005886(plasma membrane)//GO:0030027(lamellipodium)//GO:0048471(perinuclear region of cytoplasm)//GO:0005829(cytosol)//GO:0005737(cytoplasm)//GO:0005911(cell-cell junction)	GO:0005089(Rho guanyl-nucleotide exchange factor activity)//GO:0004871(signal transducer activity)	GO:0043123(positive regulation of I-kappaB kinase/NF-kappaB signaling)//GO:0043065(positive regulation of apoptotic process)//GO:0007264(small GTPase mediated signal transduction)//GO:0043547(positive regulation of GTPase activity)//GO:0048011(neurotrophin TRK receptor signaling pathway)//GO:0035023(regulation of Rho protein signal transduction)//GO:0035767(endothelial cell chemotaxis)//GO:009719…
HCC1_MACS_peak_116647	chr16:85116169-85116199	21.01	30	CDS	NM_014732	KIAA0513	21.01	9.06	100	9764	-	MIM:611675|HGNC:HGNC:29058|Ensembl:ENSG00000135709|HPRD:17192|Vega:OTTHUMG00000176597	KIAA0513		GO:0005737(cytoplasm)
HCC1_MACS_peak_116649	chr16:85121881-85123730	30.19	1849	stopC	NM_014732	KIAA0513	30.19	8.18	100	9764	-	MIM:611675|HGNC:HGNC:29058|Ensembl:ENSG00000135709|HPRD:17192|Vega:OTTHUMG00000176597	KIAA0513		GO:0005737(cytoplasm)
HCC1_MACS_peak_116759	chr16:85667519-85667738	20.38	219	CDS	NM_014615	GSE1	20.38	9.35	100	23199	KIAA0182	HGNC:HGNC:28979|Ensembl:ENSG00000131149|HPRD:11066|Vega:OTTHUMG00000137650	Gse1 coiled-coil protein			GO:0005515(protein binding)
HCC1_MACS_peak_116766	chr16:85682157-85682357	18.15	200	CDS	NM_014615	GSE1	18.15	6.72	100	23199	KIAA0182	HGNC:HGNC:28979|Ensembl:ENSG00000131149|HPRD:11066|Vega:OTTHUMG00000137650	Gse1 coiled-coil protein			GO:0005515(protein binding)
HCC1_MACS_peak_116768	chr16:85689948-85690271	32.46	323	CDS	NM_014615	GSE1	32.46	7.17	100	23199	KIAA0182	HGNC:HGNC:28979|Ensembl:ENSG00000131149|HPRD:11066|Vega:OTTHUMG00000137650	Gse1 coiled-coil protein			GO:0005515(protein binding)
HCC1_MACS_peak_116770	chr16:85701745-85702030	14.54	285	CDS	NM_014615	GSE1	14.54	8.17	100	23199	KIAA0182	HGNC:HGNC:28979|Ensembl:ENSG00000131149|HPRD:11066|Vega:OTTHUMG00000137650	Gse1 coiled-coil protein			GO:0005515(protein binding)
[truncated: 49,426 more rows]

## Sheet: S5
Supplementary Table 5. The m5C peaks detected in human ANL tissues (all)
[truncated: 55,062 more rows]

## Sheet: S6
Supplementary Table 6. The m5C peaks detected in human HCC tissues (Overlapping by using BEDTools)
methylation sites	methylated RNA				Annotations
Position (hg19)	Peak_length	region	transcript_id	GeneName	GeneID	Synonyms	dbXrefs	description	Pathway	GO_CC	GO_MF	GO_BP
[truncated: 27,839 more rows]

## Sheet: S7
Supplementary Table 7. The m5C peaks detected in human ANL tissues (Overlapping by using BEDTools)
[truncated: 26,839 more rows]

[truncated: 5 more sheets: S8, S9, S10, S11, S12]
